# Supplementary material for: Reduced representation bisulfite sequencing (RRBS) of dairy goat mammary glands reveals DNA methylation profiles of integrated genome-wide and critical milk-related genes
Source: Oncotarget. 2017 Dec 15;8(70):115326–44. doi: 10.18632/oncotarget.23260 (PMC5777775; doi:10.18632/oncotarget.23260)
Supplement: Supplementary file 3 [file oncotarget-08-115326-s003.xlsx]

## Sheet: Sheet1
Chr	Start	End	P-value	Methylation_rate(MG-M2)	Methylation_rate(MG-D2)	Var-Methy(MG-M2)	Var-Methy(MG-D2)	Depth(MG-M2)	Depth(MG-D2)	Var-Depth(MG-M2)	Var-Depth(MG-D2)	Number_of_C	Uncovered_C_number(MG-M2)	Uncovered_C_number(MG-D2)	GeneID	Description	Pathway	GO Component	GO Function	GO Process
chr11	99825587	99825922	0.000155	0.82	0.21	0.14	0.05	33	14	1.6	0.41	13	1	2	XM_005687310.1:+	PREDICTED: nuclear pore complex protein Nup214 [Ovis aries]	ko03013//RNA transport	GO:0031981//nuclear;GO:0044444//cytoplasmic	GO:0005488//binding	GO:0000278//mitotic;GO:0007166//cell;GO:0006913//nucleocytoplasmic;GO:0006886//intracellular;GO:0016070//RNA;GO:0015758//glucose;GO:0044710;GO:0044403//symbiosis,
chr14	26693203	26693519	0.00476	0	1	0	0	4	6	0.27	0	6	2	0	XM_005688864.1:+	PREDICTED: kelch-like protein 38 [Bos taurus]	-	-	GO:0005488//binding	-
chr17	51500711	51500981	0.000874	0.1	1	0.1	0.1	10	6	0.22	0.27	10	1	4	XM_005691348.1:-	PREDICTED: V-type proton ATPase 116 kDa subunit a isoform 2 [Ovis aries]	ko01100//Metabolic pathways;ko05152//Tuberculosis;ko04145//Phagosome;ko04142//Lysosome;ko00190//Oxidative phosphorylation;ko05323//Rheumatoid arthritis;ko05120//Epithelial cell signaling in Helicobacter pylori infection;ko05110//Vibrio cholerae infection;ko04966//Collecting duct acid secretion	GO:0030666//endocytic;GO:0030141//secretory;GO:0005764//lysosome;GO:0031224//intrinsic;GO:0016471//vacuolar	GO:0015077//monovalent;GO:0005488//binding	GO:0015988//energy;GO:0015031//protein;GO:0007169//transmembrane;GO:0006996//organelle;GO:0002376//immune;GO:0046916//cellular;GO:0044403//symbiosis,
chr17	52219048	52219302	2.17e-06	0.8	0.28	0.07	0.1	49	36	11.5	2.83	15	0	0	XM_005691518.1:+	PREDICTED: vacuolar protein sorting-associated protein 37B [Ovis aries]	ko04144//Endocytosis	GO:0005770//late;GO:0010008//endosome	GO:0005488//binding	GO:0044765;GO:0045184//establishment;GO:0016485//protein;GO:0016032//viral
chr17	70464730	70464936	0.00202	1	0	0	0	8	4	0.14	0.29	7	0	3	XM_005691742.1:+	glutathione S-transferase theta-1 [Bos taurus]	ko05200//Pathways in cancer;ko05215//Prostate cancer;ko00982//Drug metabolism - cytochrome P450;ko00980//Metabolism of xenobiotics by cytochrome P450;ko00480//Glutathione metabolism	-	-	-
chr18	876653	876999	0.000221	0.02	0.39	0	0.21	50	18	5.67	0.31	15	0	0	XM_005691871.1:+	TPA: protein VAC14 homolog [Bos taurus]	-	-	-	-
chr18	34701586	34701817	0.00822	0.43	0.09	0.21	0	23	32	22.03	43.28	9	1	1	XM_005692165.1:-	PREDICTED: solute carrier family 12 member 4 isoform X5 [Bos taurus]	-	-	-	-
chr18	42876736	42876966	1.21e-05	0.22	0.89	0.12	0.04	23	19	0.53	0.11	9	0	0	XM_005692491.1:-	PREDICTED: xaa-Pro dipeptidase isoform 2 [Ovis aries]	-	-	GO:0008235//metalloexopeptidase;GO:0046914//transition	GO:0009056//catabolic;GO:0019538//protein;GO:0019752//carboxylic
chr18	45245956	45246160	0.000415	0.62	0.08	0.19	0	16	24	0.69	9.47	13	0	1	XM_005692290.1:+	PREDICTED: protein lin-37 homolog [Ceratotherium simum simum]	-	-	-	-
chr18	45483586	45483796	0.000892	0.42	1	0.2	0	12	15	0.5	0.25	9	0	0	XM_005692513.1:-	PREDICTED: THAP domain-containing protein 8 [Ovis aries]	-	-	GO:0003676//nucleic;GO:0043169//cation	-
chr18	53802512	53802771	0.00139	0.15	0.71	0.04	0.16	20	14	0.96	1.02	11	1	1	XM_005692686.1:-	sperm-egg fusion 1 [Capra hircus]	-	-	-	-
chr18	58228624	58228882	0.000141	0.84	0.29	0.09	0.03	19	35	2.81	20.99	12	1	2	XM_005709428.1:-	PREDICTED: 60S ribosomal protein L28 isoform 1 [Orcinus orca]	ko03010//Ribosome	GO:0015934//large	GO:0005198//structural	GO:0010467//gene
chr25	1072287	1072523	0.000658	0.67	0.08	0.06	0.02	24	13	3.76	0.16	11	4	0	XM_005697352.1:+	N-acetylglucosamine-1-phosphotransferase subunit gamma [Bos taurus]	ko04142//Lysosome	-	-	-
chr25	1072287	1072523	0.000658	0.67	0.08	0.06	0.02	24	13	3.76	0.16	11	4	0	XM_005697388.1:-	PREDICTED: RING finger protein unkempt-like [Sus scrofa]	-	GO:0043231//intracellular	GO:0043169//cation;GO:0003824//catalytic	GO:0032446//protein
chr25	27780980	27781267	5.05e-05	0.2	0.92	0.09	0.08	25	12	0.81	0	12	0	0	XM_005698029.1:+	PREDICTED: sulfatase-modifying factor 2 [Ovis aries]	-	-	-	-
chr25	33261965	33262264	0.00223	0.27	0.92	0.13	0.11	11	13	0.54	1.12	10	1	1	XM_005697784.1:-	PREDICTED: elastin [Bos taurus]	ko04974//Protein digestion and absorption	-	-	GO:0044707
chr25	34190889	34191108	4.05e-06	0	0.95	0	0.02	8	19	0.4	0.1	10	3	0	XM_005698052.1:+	PREDICTED: NADPH--cytochrome P450 reductase [Ovis aries]	-	-	-	-
chr25	36885694	36885931	0.0014	0	0.88	0	0.16	8	8	0.22	0.22	11	3	3	XM_005698092.1:+	PREDICTED: E3 ubiquitin-protein ligase SMURF1 isoform X3 [Bos taurus]	ko04144//Endocytosis;ko04120//Ubiquitin mediated proteolysis;ko04350//TGF-beta signaling pathway	-	-	-
chr3	13596076	13596315	3.4e-05	0.09	1	0.02	0.09	11	11	0.2	0.2	11	1	1	XM_005677352.1:+	PREDICTED: progestin and adipoQ receptor family member 6 [Ovis aries]	-	-	-	-
chr3	13596076	13596315	3.4e-05	0.09	1	0.02	0.09	11	11	0.2	0.2	11	1	1	XM_005677535.1:-	PREDICTED: polyamine-modulated factor 1 [Ovis aries]	-	GO:0043231//intracellular;GO:0044444//cytoplasmic;GO:0000777//condensed	GO:0003712//transcription;GO:0030275//LRR	GO:0000278//mitotic;GO:0006351//transcription,
chr3	14586576	14586879	4.56e-06	0.23	1	0.09	0.07	30	12	1.52	0.29	14	2	3	XM_005677545.1:-	PREDICTED: disintegrin and metalloproteinase domain-containing protein 15 isoform X4 [Bos taurus]	-	-	GO:0046914//transition;GO:0019904//protein	GO:0019538//protein;GO:0001837//epithelial
chr5	54315946	54316168	0.000714	0	0.8	0	0.15	10	10	0.15	0.15	12	2	2	XM_005680280.1:-	protein deltex-3 [Bos taurus]	ko04330//Notch signaling pathway	GO:0044424//intracellular	GO:0046914//transition;GO:0003824//catalytic	GO:0007166//cell;GO:0032446//protein
chr5	55418690	55418945	0.00722	0.28	0.05	0.19	0	58	37	183.42	72.45	11	1	2	XM_005680338.1:+	PREDICTED: glutaminase liver isoform, mitochondrial isoform 1 [Ovis aries]	ko01100//Metabolic pathways;ko04724//Glutamatergic synapse;ko00330//Arginine and proline metabolism;ko04964//Proximal tubule bicarbonate reclamation;ko00250//Alanine, aspartate and glutamate metabolism;ko00471//D-Glutamine and D-glutamate metabolism	GO:0044429//mitochondrial	GO:0005488//binding;GO:0016811//hydrolase	GO:0006915//apoptotic;GO:0009064//glutamine;GO:0001505//regulation;GO:0006835//dicarboxylic
chr1	57640134	57640347	0.000155	0	1	0	0.11	8	8	0.11	0.11	9	1	1	XM_005674978.1:-	PREDICTED: zinc finger and BTB domain-containing protein 20 isoformX3 [Bos taurus]	-	-	-	-
chr1	129780445	129780690	7.96e-05	0.77	0.17	0.05	0.06	22	23	1.97	0.45	12	1	1	XM_005675529.1:-	PREDICTED: interleukin-20 receptor subunit beta [Ovis aries]	ko04060//Cytokine-cytokine receptor interaction;ko04630//Jak-STAT signaling pathway	-	-	-
chr1	132981213	132981441	0.00431	0.04	0.38	0	0.19	23	32	4.29	40.69	11	1	2	XM_005675603.1:+	prostaglandin transporter [Ovis aries]	-	-	-	-
chr1	138231196	138231417	0.00466	0.12	1	0.04	0	8	6	0.27	0	6	0	0	XM_005675743.1:-	PREDICTED: LOW QUALITY PROTEIN: Down syndrome cell adhesion molecule [Ovis aries]	-	-	-	-
chr1	141153140	141153489	0.000953	1	0.36	0	0.27	13	11	0.08	0.08	12	0	1	XM_005709511.1:-	PREDICTED: serine/threonine-protein kinase SIK1 [Equus caballus]	-	GO:0043231//intracellular;GO:0044444//cytoplasmic	GO:0032550;GO:0004672//protein;GO:0046872//metal;GO:0003713//transcription;GO:0019900//kinase	GO:0000278//mitotic;GO:0006094//gluconeogenesis;GO:0006366//transcription;GO:0014902//myotube;GO:0043433//negative;GO:0006468//protein;GO:0043065//positive;GO:0035051//cardiocyte;GO:0010866//regulation;GO:0006814//sodium;GO:0035556//intracellular
chr1	144608655	144608900	5.79e-08	0.86	0	0.18	0	28	14	0.61	0.18	18	3	4	XM_005675785.1:-	PREDICTED: runt-related transcription factor 1 [Odobenus rosmarus divergens]	ko05200//Pathways in cancer;ko05220//Chronic myeloid leukemia;ko05221//Acute myeloid leukemia	-	-	-
chr1	151618911	151619130	7.3e-05	0.74	0.36	0.13	0.09	66	45	55.55	96.93	12	0	1	XM_005709499.1:-	PREDICTED: LOW QUALITY PROTEIN: TBC1 domain family member 5 [Ovis aries]	-	GO:0012505//endomembrane	GO:0005099//Ras;GO:0005488//binding	GO:0032313//regulation
chr10	16656837	16657059	1.7e-05	0.06	0.86	0.06	0.11	16	14	0.06	0.15	17	1	3	XM_005685160.1:-	Transducin-like enhancer protein 3, partial [Bos grunniens mutus]	-	GO:0031981//nuclear	GO:0005488//binding	GO:0048869//cellular;GO:0007166//cell;GO:0048232//male;GO:0006351//transcription,;GO:0009653//anatomical
chr10	77684329	77684531	0.0031	0.7	0	0.19	0	10	10	0.11	0.11	9	0	0	XM_005686114.1:+	PREDICTED: SPARC-related modular calcium-binding protein 1 [Ovis aries]	-	GO:0005578//proteinaceous	GO:0046872//metal	GO:0043062//extracellular;GO:0001649//osteoblast;GO:0010810//regulation;GO:0007423//sensory;GO:0048736;GO:0007154//cell
chr10	97687980	97688213	7.02e-05	0.82	0.28	0.17	0.05	49	18	9.43	1.07	10	0	0	XM_005686200.1:+	PREDICTED: tyrosyl-DNA phosphodiesterase 1 [Ovis aries]	-	-	-	-
chr10	98145215	98145452	0.0014	1	0.12	0	0.27	8	8	0.29	0.86	8	1	2	XM_005686220.1:-	PREDICTED: tetratricopeptide repeat protein 7B [Trichechus manatus latirostris]	-	-	-	-
chr10	98545059	98545282	7.4e-07	1	0	0	0	12	11	0	0.08	12	0	1	XM_005686221.1:-	PREDICTED: ribosomal protein S6 kinase alpha-5 isoform X1 [Bos taurus]	ko04010//MAPK signaling pathway;ko04722//Neurotrophin signaling pathway;ko05219//Bladder cancer	-	-	-
chr11	2189196	2189668	0.000213	0.92	0.17	0.08	0.19	13	12	0.17	0.24	13	1	2	XM_005686245.1:+	PREDICTED: prominin-2 isoform X2 [Bos taurus]	-	-	-	-
chr11	2888695	2888931	0.000704	1	0.2	0.12	0.06	7	15	0.12	0.98	8	1	1	XM_005686259.1:+	PREDICTED: metal transporter CNNM4 [Ovis aries]	-	-	-	-
chr11	4184591	4184838	0.00058	0.28	0.82	0.08	0.24	29	17	2.81	0.45	12	1	1	XM_005686431.1:-	Testis-specific protein 10 protein [Myotis brandtii]	-	-	-	-
chr11	12836686	12836905	1.8e-06	0	0.36	0	0.05	41	64	6.07	17.21	15	3	4	XM_005686463.1:-	PREDICTED: dysferlin isoform 8 [Ovis aries]	-	-	-	-
chr11	13324095	13324319	5.39e-05	0	1	0	0.21	12	6	0.86	0.21	8	2	2	XM_005686382.1:-	PREDICTED: V-type proton ATPase subunit B, kidney isoform [Ovis aries]	ko01100//Metabolic pathways;ko04145//Phagosome;ko00190//Oxidative phosphorylation;ko05323//Rheumatoid arthritis;ko05120//Epithelial cell signaling in Helicobacter pylori infection;ko05110//Vibrio cholerae infection;ko04966//Collecting duct acid secretion	-	-	-
chr11	66030559	66030792	0.00216	1	0	0	0	6	6	0	0	6	0	0	XM_005686824.1:+	PREDICTED: rho GTPase-activating protein 25 [Ovis aries]	-	GO:0044444//cytoplasmic	GO:0008047//enzyme;GO:0008289//lipid	GO:0043087//regulation;GO:0007264//small
chr11	71118133	71118352	0.0014	0.12	1	0.11	0.11	8	8	0.11	0.11	9	1	1	XM_005686884.1:+	PREDICTED: intraflagellar transport protein 172 homolog [Ovis aries]	-	GO:0005815//microtubule;GO:0044441//cilium;GO:0043234//protein	GO:0005515//protein	GO:0003002//regionalization;GO:0021515//cell;GO:0010927;GO:0001838//embryonic;GO:0051604//protein;GO:0007166//cell;GO:0009855//determination
chr11	74160327	74160660	4.36e-05	0.92	0.23	0.14	0.19	24	13	1.31	0.67	13	1	4	XM_005686965.1:-	PREDICTED: kelch-like protein 29 [Ovis aries]	-	-	-	-
chr11	86398846	86399047	0.000874	1	0.1	0	0.01	6	10	0.4	1.47	6	1	0	XM_005687014.1:-	PREDICTED: grainyhead-like protein 1 homolog [Ovis aries]	-	GO:0031981//nuclear	-	GO:0006629//lipid;GO:0006351//transcription,;GO:0032502//developmental
chr11	96334031	96334371	9.61e-06	0	0.92	0	0.07	12	12	0.13	0.13	14	2	2	XM_005687223.1:-	angiopoietin-related protein 2 precursor [Bos taurus]	-	GO:0044421//extracellular	GO:0005515//protein	GO:0032502//developmental
chr11	96334031	96334371	9.61e-06	0	0.92	0	0.07	12	12	0.13	0.13	14	2	2	XM_005687152.1:+	Ral GEF with PH domain and SH3 binding motif 1, isoform CRA_c [Mus musculus]	-	GO:0016020//membrane;GO:0044424//intracellular	GO:0005088//Ras;GO:0008289//lipid	GO:0032484//Ral
chr11	97089243	97089454	1.29e-08	0	1	0	0.06	15	15	0.06	0.06	16	1	1	XM_005687245.1:-	PREDICTED: protein FAM102A isoform 1 [Dasypus novemcinctus]	-	-	-	-
chr11	97306551	97306994	3.85e-05	0.19	0.93	0.07	0.12	16	15	0.5	0.29	15	2	2	XM_005687248.1:+	PREDICTED: dynamin-1 [Ictidomys tridecemlineatus]	ko04144//Endocytosis;ko04666//Fc gamma R-mediated phagocytosis;ko05100//Bacterial invasion of epithelial cells;ko04961//Endocrine and other factor-regulated calcium reabsorption	GO:0043234//protein;GO:0015630//microtubule	GO:0017111//nucleoside-triphosphatase;GO:0032550;GO:0008289//lipid;GO:0005515//protein	GO:0006996//organelle;GO:0009154//purine;GO:0006898//receptor-mediated
chr11	98422028	98422229	2.02e-05	0.85	0	0.13	0	13	12	0.07	0.13	14	1	2	XM_005687297.1:-	C9ORF50s [Homo sapiens]	-	-	-	-
chr11	101014511	101014794	7.09e-06	0.34	0.95	0.11	0.01	29	22	1.72	0.47	17	0	2	XM_005687315.1:+	BarH-like 1 homeobox protein [Chelonia mydas]	-	-	-	-
chr11	101189200	101189540	0.000316	0.05	0.2	0.1	0.14	149	90	367.28	119.75	9	3	2	XM_005687289.1:-	PREDICTED: adenylate kinase 8 [Ovis aries]	-	-	GO:0019201//nucleotide;GO:0032550	GO:0007420//brain
chr11	101789209	101789435	0.00058	0.36	1	0.25	0	14	14	0.15	0.15	14	1	1	XM_005687322.1:+	PREDICTED: LOW QUALITY PROTEIN: potassium channel subfamily T member 1 [Bos taurus]	-	-	-	-
chr11	102979276	102979554	1.04e-07	0.08	0.77	0.07	0.13	36	22	3.26	0.84	15	3	3	XM_005687352.1:+	Dopamine beta-hydroxylase, partial [Bos grunniens mutus]	ko01100//Metabolic pathways;ko00350//Tyrosine metabolism	GO:0030133//transport;GO:0034774//secretory;GO:0031224//intrinsic;GO:0030667//secretory	GO:0046914//transition;GO:0019842//vitamin;GO:0016715//oxidoreductase	GO:0007267//cell-cell;GO:0042592//homeostatic;GO:0007611//learning;GO:0033555//multicellular;GO:0042415//norepinephrine;GO:0010033//response;GO:0044710;GO:0050789//regulation;GO:0002376//immune
chr11	103085014	103085221	4.11e-05	1	0	0	0	9	8	0	1.11	9	0	5	XM_005687354.1:-	PREDICTED: guanine nucleotide exchange factor VAV2 isoform X1 [Bos taurus]	ko04810//Regulation of actin cytoskeleton;ko04510//Focal adhesion;ko04062//Chemokine signaling pathway;ko04670//Leukocyte transendothelial migration;ko04666//Fc gamma R-mediated phagocytosis;ko04660//T cell receptor signaling pathway;ko04650//Natural killer cell mediated cytotoxicity;ko04664//Fc epsilon RI signaling pathway;ko04662//B cell receptor signaling pathway	GO:0016020//membrane;GO:0044444//cytoplasmic	GO:0005088//Ras;GO:0070851//growth;GO:0043169//cation;GO:0008289//lipid	GO:0007266//Rho;GO:0007599//hemostasis;GO:0007409//axonogenesis;GO:0038093//Fc;GO:0002431//Fc;GO:0006915//apoptotic;GO:0048870//cell;GO:0007169//transmembrane;GO:0030031//cell;GO:0001775//cell;GO:0048646//anatomical;GO:0043551//regulation;GO:0006952//defense
chr11	104288774	104289068	7.65e-05	0.14	0.85	0.13	0.13	21	13	1.96	0.07	14	0	1	XM_005687384.1:-	PREDICTED: noelin isoform X1 [Bos taurus]	-	GO:0044421//extracellular;GO:0008328//ionotropic	GO:0005488//binding	GO:0006461//protein;GO:0048731
chr11	104480917	104481237	0.000221	0.83	0	0.14	0	12	9	0.24	0.23	13	2	4	XM_005687385.1:-	collagen alpha-1(V) chain precursor [Sus scrofa]	ko04510//Focal adhesion;ko05146//Amoebiasis;ko04512//ECM-receptor interaction;ko04974//Protein digestion and absorption	GO:0005576//extracellular;GO:0031012//extracellular	GO:0005488//binding	GO:0009653//anatomical;GO:0048731;GO:0030198//extracellular;GO:0044767
chr12	14762276	14762479	0.0114	1	0.3	0	0.08	6	10	0	0.27	6	0	0	XM_005687443.1:-	PREDICTED: 5-hydroxytryptamine receptor 2A [Ovis aries]	ko04080//Neuroactive ligand-receptor interaction;ko04020//Calcium signaling pathway;ko04540//Gap junction	GO:0031982//vesicle;GO:0043231//intracellular;GO:0044459//plasma;GO:0016021//integral;GO:0030425//dendrite;GO:0044444//cytoplasmic	GO:0004629//phospholipase;GO:0008227//G-protein;GO:0005515//protein;GO:0043176//amine;GO:0043169//cation	GO:0014046;GO:0019229//regulation;GO:0043405//regulation;GO:0048871//multicellular;GO:0006661//phosphatidylinositol;GO:0010863//positive;GO:0043410//positive;GO:0035249//synaptic;GO:0007611//learning;GO:0007600//sensory;GO:0048015//phosphatidylinositol-mediated;GO:0006936//muscle;GO:0042221//response;GO:0051283;GO:0006813//potassium;GO:0008283//cell;GO:0016265//death;GO:0007200//phospholipase;GO:…
chr12	23754750	23755037	3.93e-09	0	1	0	0	10	26	0.24	0.35	15	5	0	XM_005687518.1:+	PREDICTED: LOW QUALITY PROTEIN: protein mab-21-like 1 [Ceratotherium simum simum]	-	GO:0043231//intracellular	-	GO:0009790//embryo;GO:0008283//cell;GO:0001654//eye
chr12	23754750	23755037	3.93e-09	0	1	0	0	10	26	0.24	0.35	15	5	0	XM_005687615.1:-	PREDICTED: neurobeachin isoformX1 [Bos taurus]	-	GO:0016020//membrane;GO:0044444//cytoplasmic;GO:0043231//intracellular	GO:0019900//kinase	GO:0033036
chr12	69764883	69765109	4.19e-09	1	0.05	0.05	0.05	17	19	0.13	0.05	20	3	1	XM_005687763.1:+	PREDICTED: muscleblind-like protein 2 isoform X2 [Mustela putorius furo]	-	-	-	-
chr12	79691051	79691258	6.62e-06	0.1	0.92	0.09	0.08	20	12	0.44	0.08	13	1	1	XM_005687779.1:+	PREDICTED: LOW QUALITY PROTEIN: unconventional myosin-XVI [Ovis aries]	-	-	-	-
chr12	80302617	80302907	0.000216	0.57	0	0.2	0	14	19	0.33	0.45	12	1	1	XM_005687780.1:-	Collagen alpha-1(IV) chain, partial [Bos grunniens mutus]	ko05200//Pathways in cancer;ko04510//Focal adhesion;ko05146//Amoebiasis;ko05222//Small cell lung cancer;ko04512//ECM-receptor interaction;ko04974//Protein digestion and absorption	-	-	-
chr12	80509170	80509377	0.000686	0.38	0.95	0.27	0.08	13	20	0.08	0.24	12	0	0	XM_005709485.1:+	Collagen alpha-2(IV) chain, partial [Bos grunniens mutus]	ko05200//Pathways in cancer;ko04510//Focal adhesion;ko05146//Amoebiasis;ko05222//Small cell lung cancer;ko04512//ECM-receptor interaction;ko04974//Protein digestion and absorption	-	-	-
chr12	80922854	80923097	0.00031	0.22	1	0.15	0.24	9	12	0.2	0.73	12	3	4	XM_005687787.1:+	testis-expressed sequence 29 protein [Bos taurus]	-	-	-	-
chr13	28099662	28099876	0.00699	0.25	1	0.06	0	8	7	0.48	0	7	1	0	XM_005687957.1:-	Protein FAM107B [Bos grunniens mutus]	-	-	-	-
chr13	36415062	36415337	0.00103	0.17	0.41	0.03	0.12	103	56	234.41	190.57	8	1	2	XM_005688108.1:+	PREDICTED: neuroendocrine convertase 2 isoform X1 [Bos taurus]	-	-	-	-
chr13	37996357	37996627	0.00103	0.27	1	0.15	0.15	11	10	0.27	0.15	12	2	2	XM_005688113.1:+	PREDICTED: LOW QUALITY PROTEIN: ras and Rab interactor 2 [Ovis aries]	-	-	-	-
chr13	55513347	55513575	2.69e-06	0	0.92	0	0.07	13	13	0.07	0.07	14	1	1	XM_005688301.1:-	PREDICTED: guanine nucleotide-binding protein G(s) subunit alpha isoforms XLas isoform 3 [Odobenus rosmarus divergens]	ko04020//Calcium signaling pathway;ko05146//Amoebiasis;ko04270//Vascular smooth muscle contraction;ko04724//Glutamatergic synapse;ko05414//Dilated cardiomyopathy;ko04912//GnRH signaling pathway;ko04916//Melanogenesis;ko04972//Pancreatic secretion;ko05142//Chagas disease (American trypanosomiasis);ko04976//Bile secretion;ko04971//Gastric acid secretion;ko04540//Gap junction;ko04730//Long-term depr…	-	-	-
chr13	55652297	55652541	0.00217	0.33	1	0.25	0	9	11	0	0.19	9	0	0	XM_005688424.1:-	probable aminopeptidase NPEPL1 [Bos taurus]	-	GO:0044424//intracellular	GO:0046914//transition;GO:0008237//metallopeptidase;GO:0008238//exopeptidase	GO:0019538//protein
chr13	56683694	56683967	0.00224	0.35	0.75	0.1	0.18	46	24	28.77	4.81	13	0	1	XM_005688431.1:-	RNA-binding protein 38, partial [Bos grunniens mutus]	-	GO:0043231//intracellular;GO:0044444//cytoplasmic	GO:0003729//mRNA;GO:0036094//small	GO:0030330//DNA;GO:0022402//cell;GO:0008380//RNA;GO:0048255//mRNA;GO:0008283//cell;GO:0014902//myotube
chr13	58316240	58316441	0.000644	0.92	0.18	0.08	0.15	12	11	0.18	0.08	12	1	1	XM_005688442.1:+	Sulfiredoxin-1, partial [Bos grunniens mutus]	-	GO:0044444//cytoplasmic	GO:0016209//antioxidant;GO:0016491//oxidoreductase;GO:0032550	GO:0006950//response;GO:0044710
chr13	76117930	76118207	0.0109	0.32	0.8	0.04	0.06	40	10	54.9	1.29	7	0	1	XM_005688732.1:+	RING finger protein 114, partial [Bos grunniens mutus]	-	-	-	-
chr13	78632781	78633105	3.6e-07	0.11	0.91	0.09	0.07	18	23	0.09	0.34	20	2	2	XM_005688744.1:-	PREDICTED: breast carcinoma-amplified sequence 1 isoform X5 [Bos taurus]	-	-	-	-
chr14	3054936	3055188	0.0014	0.12	1	0.1	0.1	8	8	0.18	0.18	10	2	2	XM_005688751.1:+	PREDICTED: galactosylgalactosylxylosylprotein 3-beta-glucuronosyltransferase 2 [Ovis aries]	ko01100//Metabolic pathways;ko00532//Glycosaminoglycan biosynthesis - chondroitin sulfate;ko00534//Glycosaminoglycan biosynthesis - heparan sulfate	GO:0031224//intrinsic	GO:0015020//glucuronosyltransferase;GO:0043169//cation	GO:0006790//sulfur;GO:0006464//cellular;GO:0006022;GO:0044710
chr14	13026985	13027206	0.00372	0.14	0.5	0.1	0.06	28	38	32.4	72.4	10	0	0	XM_005688931.1:+	PREDICTED: HEAT repeat-containing protein 7A [Odobenus rosmarus divergens]	-	-	-	-
chr14	13273427	13273653	0.000444	0.9	0.44	0.01	0.18	48	16	47.43	2.86	8	3	1	XM_005688932.1:+	Solute carrier family 45 member 4, partial [Bos grunniens mutus]	-	-	-	-
chr14	78371506	78371723	0.000264	0.62	0	0.05	0	32	11	0.42	0.08	12	0	1	XM_005689313.1:+	PREDICTED: growth/differentiation factor 6 [Pan paniscus]	ko04060//Cytokine-cytokine receptor interaction;ko04350//TGF-beta signaling pathway	GO:0044421//extracellular	GO:0005102//receptor;GO:0046983//protein	GO:0001934//positive;GO:0006351//transcription,;GO:0007178//transmembrane;GO:0097285;GO:0030182//neuron
chr14	86835822	86836101	3.39e-05	0.21	1	0.13	0.07	14	14	0.21	0.21	15	2	2	XM_005689266.1:-	V-type proton ATPase subunit d 2, partial [Bos grunniens mutus]	ko01100//Metabolic pathways;ko05152//Tuberculosis;ko04145//Phagosome;ko04142//Lysosome;ko00190//Oxidative phosphorylation;ko05323//Rheumatoid arthritis;ko05120//Epithelial cell signaling in Helicobacter pylori infection;ko05110//Vibrio cholerae infection;ko04966//Collecting duct acid secretion	GO:0005768//endosome;GO:0044459//plasma;GO:0033176;GO:0005774//vacuolar	GO:0015077//monovalent	GO:0015988//energy
chr15	16331957	16332222	2.05e-17	0.13	0.53	0.01	0.04	163	297	45.04	164.8	19	6	5	XM_005689422.1:-	chromosome 11 open reading frame 65 [Macaca mulatta]	-	-	-	-
chr15	20301545	20301752	0.000119	0.9	0	0.2	0	10	10	0.15	0.15	12	2	2	XM_005689429.1:-	TPA: protein phosphatase 2 (formerly 2A), regulatory subunit A (PR 65), beta isoform-like [Bos taurus]	ko04310//Wnt signaling pathway;ko04530//Tight junction;ko04114//Oocyte meiosis;ko05160//Hepatitis C;ko05142//Chagas disease (American trypanosomiasis);ko03015//mRNA surveillance pathway;ko04350//TGF-beta signaling pathway;ko04730//Long-term depression	-	-	GO:0097192//extrinsic
chr15	22881016	22881233	0.00216	0	1	0	0	6	6	0.14	0.14	7	1	1	XM_005689624.1:+	promyelocytic leukemia zinc finger protein [Capra hircus]	ko05200//Pathways in cancer;ko05221//Acute myeloid leukemia	GO:0016020//membrane;GO:0016604//nuclear;GO:0043234//protein;GO:0044444//cytoplasmic	GO:0001071//nucleic;GO:0046983//protein;GO:0043169//cation;GO:0043566//structure-specific	GO:0006351//transcription,;GO:0051094//positive;GO:0002062//chondrocyte;GO:0001822//kidney;GO:0007283//spermatogenesis;GO:0008283//cell;GO:0006915//apoptotic;GO:0001503//ossification;GO:0030326//embryonic;GO:0045444//fat;GO:0003002//regionalization;GO:0030099//myeloid;GO:0032446//protein;GO:0007399//nervous;GO:0033365//protein
chr15	32435439	32435795	0.00296	1	0.44	0	0.25	15	9	7.14	0.57	7	4	0	XM_005689651.1:+	PREDICTED: GRAM domain-containing protein 1B [Felis catus]	-	-	-	-
chr15	38782791	38783126	0.00481	1	0.29	0.12	0.21	9	7	0.41	0.12	8	1	1	XM_005689671.1:-	PREDICTED: protein-methionine sulfoxide oxidase MICAL2 [Ovis aries]	-	GO:0043232	GO:0050660//flavin;GO:0046914//transition;GO:0008092//cytoskeletal;GO:0004497//monooxygenase	GO:0006790//sulfur;GO:0044710;GO:0008154//actin
chr15	73107473	73107695	0.00208	0.92	0.33	0.09	0.16	13	15	0.16	0.45	11	0	0	XM_005690207.1:-	Low-density lipoprotein receptor-related protein 4, partial [Bos grunniens mutus]	-	GO:0031224//intrinsic	GO:0005102//receptor;GO:0046983//protein;GO:0046872//metal	GO:0008544//epidermis;GO:0042476//odontogenesis;GO:0072657//protein;GO:0001503//ossification;GO:0030326//embryonic;GO:0003002//regionalization;GO:0030178//negative;GO:0016192//vesicle-mediated;GO:0006468//protein;GO:0048869//cellular;GO:0043062//extracellular;GO:0007416//synapse
chr15	73487930	73488217	0.000635	0.33	0.94	0.25	0.11	15	16	0.94	0.49	10	1	1	XM_005690211.1:-	Transcription factor PU.1 [Myotis davidii]	ko05200//Pathways in cancer;ko04380//Osteoclast differentiation;ko05221//Acute myeloid leukemia	GO:0000785//chromatin;GO:0043231//intracellular	GO:0000977//RNA;GO:0001228//RNA;GO:0008134//transcription	GO:0009653//anatomical;GO:0006366//transcription;GO:0010629//negative;GO:0002573//myeloid;GO:0010558;GO:0019827//stem;GO:0035067//negative;GO:0030218//erythrocyte;GO:0044026//DNA;GO:0001773//myeloid;GO:0002244//hematopoietic
chr15	73529889	73530178	0.000129	0.28	1	0.04	0.19	18	11	1.75	0.69	9	2	2	XM_005690213.1:+	PREDICTED: zinc transporter ZIP13 isoform X1 [Bos taurus]	-	-	-	-
chr15	77773698	77773917	0.00151	0.75	0.32	0.05	0.13	32	25	1.89	0.82	11	0	0	XM_005690328.1:+	Protein deltex-4, partial [Bos grunniens mutus]	ko04330//Notch signaling pathway	-	-	-
chr15	78065695	78065907	0.00151	0.83	0	0.14	0	12	6	0.24	0.14	7	0	1	XM_005690351.1:+	PREDICTED: olfactory receptor 4D10 [Bos taurus]	ko04740//Olfactory transduction	-	-	-
chr15	78874146	78874401	0.000153	0.29	1	0.22	0	14	14	0	0	14	0	0	XM_005690359.1:+	vacuolar protein sorting-associated protein 26B [Bos taurus]	-	-	-	-
chr16	22086904	22087270	5.92e-07	0.81	0.22	0.04	0.05	52	27	0.76	0.31	21	0	1	XM_005690581.1:+	H2.0-like homeobox protein [Homo sapiens]	-	-	-	-
chr16	27403052	27403252	0.000598	0.19	0.88	0.17	0.19	36	8	12	0.11	9	1	1	XM_005690535.1:-	PREDICTED: LOW QUALITY PROTEIN: inositol-trisphosphate 3-kinase B, partial [Ovis aries]	ko01100//Metabolic pathways;ko04020//Calcium signaling pathway;ko04070//Phosphatidylinositol signaling system;ko00562//Inositol phosphate metabolism	GO:0044444//cytoplasmic	GO:0051766//inositol;GO:0032550;GO:0005515//protein	GO:0007265//Ras;GO:0044710;GO:0045582//positive;GO:0043368//positive;GO:0006796//phosphate-containing
chr16	41827631	41827895	0.000955	0.11	0.59	0	0.17	19	29	7.43	23.21	10	3	3	XM_005690728.1:-	PREDICTED: LOW QUALITY PROTEIN: GDH/6PGL endoplasmic bifunctional protein [Ovis aries]	ko01100//Metabolic pathways;ko00030//Pentose phosphate pathway	GO:0044424//intracellular	GO:0016616//oxidoreductase;GO:0052689//carboxylic;GO:0000166//nucleotide	GO:0006007//glucose;GO:0044710;GO:0032446//protein
chr16	47359594	47359850	0.000545	1	0.27	0	0.12	10	15	0.36	1	9	1	0	XM_005690844.1:-	PREDICTED: LOW QUALITY PROTEIN: PR domain zinc finger protein 16-like, partial [Meleagris gallopavo]	-	GO:0043231//intracellular;GO:0043234//protein	GO:0005515//protein;GO:0003712//transcription;GO:0043169//cation;GO:0003677//DNA	GO:0006351//transcription,;GO:0007423//sensory;GO:0002762//negative;GO:0007179//transforming;GO:0043467//regulation;GO:0045444//fat;GO:0019827//stem;GO:0007399//nervous
chr16	48463945	48464163	0.000907	0.38	0.86	0.2	0.01	24	22	14.36	8.33	12	1	0	XM_005690770.1:+	guanine nucleotide binding protein, beta 1, isoform CRA_a [Mus musculus]	ko04062//Chemokine signaling pathway;ko04724//Glutamatergic synapse;ko04725//Cholinergic synapse;ko04742//Taste transduction;ko04744//Phototransduction	GO:0001750//photoreceptor;GO:0043005//neuron;GO:0060170//cilium;GO:0005764//lysosome;GO:0031234//extrinsic	GO:0017111//nucleoside-triphosphatase;GO:0060089;GO:0031701//angiotensin;GO:0019899//enzyme	GO:0015980//energy;GO:0007599//hemostasis;GO:0007267//cell-cell;GO:0007602//phototransduction;GO:0043010//camera-type;GO:0071407//cellular;GO:0033762//response;GO:0034695//response;GO:0007189//adenylate;GO:0051480//cytosolic;GO:0007264//small;GO:0001666//response;GO:0008277//regulation;GO:0009154//purine;GO:0010658;GO:0001775//cell;GO:0007606//sensory
chr16	68836035	68836280	0.000125	0.39	1	0.14	0	31	13	0.76	0	13	0	0	XM_005691014.1:+	PREDICTED: transmembrane protein 206 [Ovis aries]	-	GO:0031224//intrinsic	-	-
chr16	72936636	72936868	0.000119	0.9	0	0.14	0	10	10	0.19	0.19	13	3	3	XM_005691105.1:+	plexin-A2 precursor [Bos taurus]	ko04360//Axon guidance	GO:0043235//receptor;GO:0016021//integral;GO:0044464	GO:0005488//binding;GO:0004888//transmembrane	GO:0051640//organelle;GO:0048646//anatomical;GO:0009952//anterior/posterior;GO:0043009//chordate;GO:0021934//hindbrain;GO:0007166//cell;GO:0007409//axonogenesis
chr17	4637174	4637668	0.000219	0.92	0.4	0.07	0.09	26	20	1.05	1.67	16	1	4	XM_005691190.1:-	PREDICTED: FH2 domain-containing protein 1 [Bos taurus]	-	-	-	-
chr17	51337495	51337710	0.00103	0.23	1	0.06	0.11	13	8	0.78	0.61	9	2	3	XM_005691516.1:+	PREDICTED: coiled-coil domain-containing protein 92 isoform X1 [Bos taurus]	-	-	-	-
chr17	51500711	51500981	0.000874	0.1	1	0.1	0.1	10	6	0.22	0.27	10	1	4	XM_005691347.1:-	PREDICTED: dynein heavy chain 10, axonemal [Bos taurus]	-	GO:0005875//microtubule;GO:0005930//axoneme	GO:0032550;GO:0003774//motor	GO:0009154//purine;GO:0007017//microtubule-based
chr17	52219048	52219302	2.17e-06	0.8	0.28	0.07	0.1	49	36	11.5	2.83	15	0	0	XM_005691519.1:-	PREDICTED: huntingtin-interacting protein 1-related protein [Ovis aries]	-	GO:0012505//endomembrane;GO:0030136//clathrin-coated	GO:0005543//phospholipid;GO:0008092//cytoskeletal	GO:0006897//endocytosis
chr17	60291782	60292007	0.000517	0.78	0.22	0.07	0.18	18	23	1.36	5.27	8	0	1	XM_005691471.1:+	PREDICTED: probable RNA-binding protein 19 [Ovis aries]	-	GO:0043232;GO:0031981//nuclear	GO:0003676//nucleic;GO:0036094//small	GO:0009790//embryo
chr17	69484023	69484232	0.00179	0.25	0.6	0.03	0.14	44	40	51.14	54.86	8	1	0	XM_005691651.1:+	PREDICTED: LIM domain kinase 2 isoform X1 [Bos taurus]	ko04810//Regulation of actin cytoskeleton;ko04360//Axon guidance;ko04666//Fc gamma R-mediated phagocytosis	GO:0043231//intracellular	GO:0032550;GO:0004672//protein;GO:0046914//transition;GO:0046983//protein	GO:0006464//cellular;GO:0048232//male
chr17	70508180	70508409	1.24e-07	0.39	0.9	0.15	0.04	46	50	4.15	5.02	19	1	0	XM_005691753.1:+	PREDICTED: LOW QUALITY PROTEIN: calcineurin-binding protein cabin-1 [Bos taurus]	-	GO:0016234//inclusion	-	-
chr17	70904590	70904875	2.55e-05	0	0.69	0	0.19	19	13	0.6	0.5	13	2	2	XM_005691759.1:-	PREDICTED: LOW QUALITY PROTEIN: breakpoint cluster region protein [Bos taurus]	ko05200//Pathways in cancer;ko05220//Chronic myeloid leukemia	GO:0005622//intracellular	GO:0008289//lipid;GO:0005085//guanyl-nucleotide;GO:0005083//small;GO:0005096//GTPase	GO:0035023//regulation;GO:0043547//positive;GO:0016043//cellular;GO:0048513//organ;GO:0048523//negative;GO:0044765;GO:0016192//vesicle-mediated;GO:0044767
chr17	71160720	71160945	0.000983	0.1	0.8	0.09	0.17	10	15	0.09	0.45	11	1	1	XM_005691765.1:+	PREDICTED: mitogen-activated protein kinase 1 [Cavia porcellus]	ko05200//Pathways in cancer;ko04010//MAPK signaling pathway;ko04810//Regulation of actin cytoskeleton;ko04510//Focal adhesion;ko05010//Alzheimer's disease;ko05164//Influenza A;ko05152//Tuberculosis;ko04062//Chemokine signaling pathway;ko04910//Insulin signaling pathway;ko04722//Neurotrophin signaling pathway;ko04380//Osteoclast differentiation;ko04114//Oocyte meiosis;ko05145//Toxoplasmosis;ko0436…	GO:0031981//nuclear;GO:0044459//plasma;GO:0030425//dendrite;GO:0043025//neuronal;GO:0015630//microtubule;GO:0005768//endosome;GO:0005924//cell-substrate	GO:0045309//protein;GO:0032550;GO:0004702//receptor;GO:0003676//nucleic;GO:0019901//protein	GO:0001775//cell;GO:0002756//MyD88-independent;GO:0007010//cytoskeleton;GO:0050673//epithelial;GO:0050851//antigen;GO:0032147//activation;GO:0043408//regulation;GO:0007259//JAK-STAT;GO:0043331//response;GO:0016477//cell;GO:0006898//receptor-mediated;GO:0007600//sensory;GO:0007409//axonogenesis;GO:0007599//hemostasis;GO:0016032//viral;GO:0007264//small;GO:0002431//Fc;GO:0002237//response;GO:000726…
chr17	71408276	71408485	0.00123	1	0.45	0	0.22	17	11	1.47	0.2	11	0	1	XM_005691773.1:-	PREDICTED: protein HIRA-like isoform X1 [Bos taurus]	-	-	-	GO:0044763;GO:0032502//developmental
chr18	834303	834557	2.25e-06	0.84	0.4	0.13	0.11	62	48	17.03	12.73	14	2	2	XM_005691871.1:+	TPA: protein VAC14 homolog [Bos taurus]	-	-	-	-
chr18	1216593	1216819	3.92e-11	0	1	0	0.17	29	13	1.15	0.23	19	5	6	XM_005691790.1:-	PREDICTED: C-type lectin domain family 18 member A-like [Gorilla gorilla gorilla]	-	-	-	-
chr18	4938035	4938301	0.00109	0.32	0.92	0.1	0.1	22	13	2.62	0.9	10	0	0	XM_005691888.1:+	PREDICTED: WW domain-containing oxidoreductase isoform X2 [Bos taurus]	-	-	-	-
chr18	24963975	24964175	0.00166	0.37	0.83	0.05	0.1	35	18	0.5	3.07	10	0	1	XM_005692027.1:+	PREDICTED: LOW QUALITY PROTEIN: probable G-protein coupled receptor 114 [Ovis aries]	-	-	-	-
chr18	34701586	34701817	0.00822	0.43	0.09	0.21	0	23	32	22.03	43.28	9	1	1	XM_005692166.1:-	phosphatidylcholine-sterol acyltransferase precursor [Ovis aries]	ko00564//Glycerophospholipid metabolism;ko00350//Tyrosine metabolism	-	-	-
chr18	45245956	45246160	0.000415	0.62	0.08	0.19	0	16	24	0.69	9.47	13	0	1	XM_005692506.1:-	Heat shock protein beta-6 [Bos grunniens mutus]	-	GO:0043231//intracellular	GO:0046983//protein;GO:0005198//structural	GO:0050896//response
chr18	45483586	45483796	0.000892	0.42	1	0.2	0	12	15	0.5	0.25	9	0	0	XM_005692274.1:-	CAP-Gly domain-containing linker protein 3 [Bos taurus]	-	-	-	-
chr18	48494837	48495086	1.47e-08	0.21	0.44	0.07	0.08	264	270	187.8	220.27	11	0	0	XM_005692409.1:-	RAC-beta serine/threonine-protein kinase [Bos taurus]	ko05200//Pathways in cancer;ko04010//MAPK signaling pathway;ko04510//Focal adhesion;ko05164//Influenza A;ko05152//Tuberculosis;ko04062//Chemokine signaling pathway;ko04910//Insulin signaling pathway;ko04722//Neurotrophin signaling pathway;ko04380//Osteoclast differentiation;ko04630//Jak-STAT signaling pathway;ko04530//Tight junction;ko05145//Toxoplasmosis;ko05162//Measles;ko05160//Hepatitis C;ko0…	GO:0043231//intracellular;GO:0044444//cytoplasmic;GO:0001726//ruffle;GO:0016020//membrane	GO:0004672//protein;GO:0008289//lipid;GO:0032550	GO:0006006//glucose;GO:0006906//vesicle;GO:0032868//response;GO:0001932//regulation;GO:0005978//glycogen;GO:0022011//myelination;GO:0007169//transmembrane;GO:0007009//plasma;GO:0046326//positive;GO:0090313;GO:0016477//cell;GO:0007254//JNK;GO:0010746;GO:0007050//cell;GO:0030855//epithelial;GO:0006412//translation;GO:0006635//fatty;GO:0040017//positive;GO:0012501//programmed;GO:0032852
chr18	51378534	51378788	0.00177	0.62	0.17	0.06	0.12	37	18	6.01	0.18	10	0	0	XM_005692777.1:+	PREDICTED: MAP/microtubule affinity-regulating kinase 4 isoform X2 [Ochotona princeps]	-	GO:0005815//microtubule;GO:0042995//cell	GO:0032550;GO:0004672//protein;GO:0015631//tubulin;GO:0032182//small	GO:0012501//programmed;GO:0048731;GO:0006464//cellular;GO:0000226//microtubule;GO:0006796//phosphate-containing
chr18	52435592	52435898	9.82e-06	0.25	0.91	0.1	0.08	20	23	0.42	1.17	14	1	1	XM_005692659.1:+	PREDICTED: rho GTPase-activating protein 35 [Ovis aries]	ko04810//Regulation of actin cytoskeleton;ko04510//Focal adhesion;ko04670//Leukocyte transendothelial migration	GO:0005856//cytoskeleton;GO:0043231//intracellular;GO:0044444//cytoplasmic	GO:0003712//transcription;GO:0005099//Ras;GO:0032550;GO:0003676//nucleic	GO:0014020;GO:0007420//brain;GO:0006351//transcription,;GO:0007409//axonogenesis;GO:0042462//eye;GO:0043114//regulation;GO:0022604//regulation;GO:0032319//regulation
chr18	53070291	53070610	1.68e-05	0	0.45	0	0.2	30	29	3.07	8.6	17	1	1	XM_005692807.1:+	EH domain-containing protein 2, partial [Bos grunniens mutus]	ko04144//Endocytosis	GO:0010008//endosome	GO:0032550;GO:0005515//protein;GO:0017111//nucleoside-triphosphatase;GO:0046872//metal	GO:0007599//hemostasis;GO:0060143//positive;GO:0032388//positive;GO:0007009//plasma;GO:0030036//actin;GO:0016192//vesicle-mediated;GO:0009154//purine
chr18	53802512	53802771	0.00139	0.15	0.71	0.04	0.16	20	14	0.96	1.02	11	1	1	XM_005692827.1:-	PREDICTED: LOW QUALITY PROTEIN: ras-interacting protein 1-like [Ailuropoda melanoleuca]	-	-	-	GO:0032318//regulation;GO:0030154//cell;GO:0060562//epithelial;GO:0006914//autophagy;GO:0048646//anatomical
chr18	54011875	54012103	0.000423	0.74	0.22	0.17	0.06	35	18	3.17	0.64	12	1	2	XM_005692833.1:-	TPA: neurotrophin 5 preproprotein-like [Bos taurus]	ko04010//MAPK signaling pathway;ko04722//Neurotrophin signaling pathway	GO:0044432	GO:0005102//receptor	GO:0009888//tissue;GO:0007613//memory;GO:0007423//sensory;GO:0007626//locomotory;GO:0048867//stem;GO:0030182//neuron
chr19	7521740	7521995	8.56e-06	0.1	0.83	0.08	0.18	20	18	0.26	0.37	14	0	1	XM_005693180.1:+	RNA-binding protein Musashi homolog 2 [Bos taurus]	ko03015//mRNA surveillance pathway	-	-	-
chr19	21236846	21237047	0.000155	0	1	0	0	8	8	0	0	8	0	0	XM_005693370.1:+	PREDICTED: nucleoredoxin [Ovis aries]	-	-	-	-
chr19	22435380	22435654	0.000155	1	0	0	0	8	7	0	0.98	8	0	4	XM_005693321.1:-	PREDICTED: telomerase-binding protein EST1A [Ovis aries]	ko03015//mRNA surveillance pathway	GO:0044444//cytoplasmic;GO:0031981//nuclear	GO:0004519//endonuclease;GO:0043565//sequence-specific	-
chr19	28288343	28288670	0.000134	0.94	0.25	0.02	0.15	18	12	0.42	0.24	13	1	2	XM_005693570.1:-	PREDICTED: growth arrest-specific protein 7 isoform X1 [Bos taurus]	-	-	-	-
chr19	30960415	30960621	0.000627	0.37	0.83	0.12	0.02	43	23	19.79	5.12	10	0	0	XM_005694232.1:-	heparan sulfate glucosamine 3-O-sulfotransferase 3A1 [Bos taurus]	ko00534//Glycosaminoglycan biosynthesis - heparan sulfate	-	-	-
chr19	46882738	46883243	4.4e-07	0	0.76	0	0.18	21	17	0.5	0.06	18	1	1	XM_005694362.1:-	cytochrome b561 [Bos taurus]	-	-	-	-
chr19	48970959	48971280	1.54e-08	0	0.94	0	0.01	16	17	0.18	0.12	17	2	1	XM_005694165.1:+	zinc finger protein 750 [Bos taurus]	-	-	-	-
chr19	48970959	48971280	1.54e-08	0	0.94	0	0.01	16	17	0.18	0.12	17	2	1	XM_005694371.1:-	PREDICTED: LOW QUALITY PROTEIN: tubulin-specific chaperone D [Ovis aries]	-	-	-	-
chr19	49720935	49721172	0.00548	0.9	0.2	0.01	0.05	10	10	0.5	0.21	8	0	0	XM_005694379.1:+	fatty acid synthase [Capra hircus]	ko01100//Metabolic pathways;ko04910//Insulin signaling pathway;ko00061//Fatty acid biosynthesis	-	-	-
chr19	50713790	50714016	9.61e-06	0.92	0	0.08	0	12	12	0.08	0.08	13	1	1	XM_005694070.1:-	PREDICTED: regulatory-associated protein of mTOR isoform 1 [Ovis aries]	ko04910//Insulin signaling pathway;ko04150//mTOR signaling pathway	-	-	-
chr19	54187234	54187440	2.03e-06	0.16	0.67	0	0.06	50	39	30.51	10.77	24	1	1	XM_005694424.1:+	PREDICTED: ubiquitin-conjugating enzyme E2 O isoform X2 [Bos taurus]	ko04120//Ubiquitin mediated proteolysis	-	-	-
chr19	54893497	54893715	2.35e-07	0.14	0.94	0.07	0.06	28	16	1.2	0.1	18	2	2	XM_005694444.1:+	TPA: CASK interacting protein 2 [Bos taurus]	-	-	-	-
chr19	55943712	55943913	6.51e-05	0.24	0.64	0.02	0.19	46	58	77.36	133.93	8	0	0	XM_005694460.1:-	PREDICTED: dynein intermediate chain 2, axonemal [Ovis aries]	ko05016//Huntington's disease	-	-	-
chr19	57238334	57238536	0.00216	0	1	0	0.14	6	5	0.14	0.24	7	1	2	XM_005694469.1:+	PREDICTED: zinc transporter ZIP11 isoform X2 [Bos taurus]	-	-	-	-
chr19	59978534	59978769	1.28e-05	0	0.67	0	0.22	25	12	1.08	0.08	13	1	1	XM_005694472.1:-	PREDICTED: dual specificity mitogen-activated protein kinase kinase 6 [Echinops telfairi]	ko04010//MAPK signaling pathway;ko05164//Influenza A;ko04380//Osteoclast differentiation;ko05145//Toxoplasmosis;ko04912//GnRH signaling pathway;ko04620//Toll-like receptor signaling pathway;ko04664//Fc epsilon RI signaling pathway;ko05014//Amyotrophic lateral sclerosis (ALS)	-	-	-
chr19	61702875	61703096	0.000192	0.24	0.77	0.06	0.1	21	31	0.39	0.45	12	0	0	XM_005694505.1:+	PREDICTED: protein kinase C alpha type-like, partial [Ailuropoda melanoleuca]	ko05200//Pathways in cancer;ko04010//MAPK signaling pathway;ko04510//Focal adhesion;ko05164//Influenza A;ko04062//Chemokine signaling pathway;ko04310//Wnt signaling pathway;ko04020//Calcium signaling pathway;ko04530//Tight junction;ko05146//Amoebiasis;ko04270//Vascular smooth muscle contraction;ko04670//Leukocyte transendothelial migration;ko04666//Fc gamma R-mediated phagocytosis;ko04724//Glutam…	-	-	-
chr2	89867777	89868000	2.84e-06	1	0	0.11	0	11	11	0.23	0.23	16	5	5	XM_005676469.1:+	frizzled-7 isoform 1 [Camelus ferus]	ko05200//Pathways in cancer;ko04310//Wnt signaling pathway;ko04916//Melanogenesis;ko05217//Basal cell carcinoma	-	-	-
chr2	105392275	105392504	3.08e-06	0.08	0.37	0.11	0.03	96	93	119.14	130.27	8	1	1	XM_005676524.1:-	Tensin-1 [Bos grunniens mutus]	-	-	GO:0043169//cation	-
chr2	106470868	106471155	0.000159	0.08	1	0.01	0.12	12	7	1.14	0.12	8	1	1	XM_005676555.1:-	PREDICTED: non-homologous end-joining factor 1 [Ovis aries]	ko03450//Non-homologous end-joining	-	-	-
chr2	123655000	123655306	1.03e-07	0.89	0.34	0.1	0.05	57	32	40.33	5.12	19	2	2	XM_005676758.1:-	PREDICTED: protein 4.1 isoform 2 [Ovis aries]	ko04530//Tight junction	GO:0005856//cytoskeleton;GO:0043231//intracellular;GO:0044425//membrane;GO:0032991//macromolecular	GO:0035091//phosphatidylinositol;GO:0008092//cytoskeletal	GO:0043393//regulation;GO:0030036//actin
chr2	125758972	125759207	0.00245	0.67	0	0.05	0	24	8	3.71	0.29	8	0	1	XM_005676810.1:-	ribosomal protein S6 kinase alpha-1 [Bos taurus]	ko04010//MAPK signaling pathway;ko04722//Neurotrophin signaling pathway;ko04114//Oocyte meiosis;ko04914//Progesterone-mediated oocyte maturation;ko04720//Long-term potentiation;ko04150//mTOR signaling pathway	GO:0030529//ribonucleoprotein;GO:0031981//nuclear;GO:0044444//cytoplasmic;GO:0015630//microtubule	GO:0004869//cysteine-type;GO:0004674//protein;GO:0046872//metal;GO:0032550;GO:0005515//protein	GO:0002756//MyD88-independent;GO:0006915//apoptotic;GO:0007169//transmembrane;GO:0006796//phosphate-containing;GO:0016049//cell;GO:0035733//hepatic;GO:0007409//axonogenesis;GO:0007267//cell-cell;GO:0006417//regulation;GO:0006366//transcription;GO:0006464//cellular;GO:0000165//MAPK;GO:0006355//regulation
chr2	126253340	126253550	0.00226	0.78	0	0.16	0	9	8	0.7	0.29	8	1	1	XM_005677005.1:-	Exostosin-like 1 [Bos grunniens mutus]	ko01100//Metabolic pathways;ko00534//Glycosaminoglycan biosynthesis - heparan sulfate	-	-	-
chr2	126683451	126683836	0.00226	1	0.22	0	0.1	9	9	0.16	0.36	11	2	3	XM_005677007.1:-	PREDICTED: low density lipoprotein receptor adapter protein 1 [Ovis aries]	ko04144//Endocytosis	-	-	-
chr2	127803490	127803730	0.00084	0	0.32	0	0.16	33	22	14	3.78	9	3	0	XM_005676846.1:-	PREDICTED: grainyhead-like protein 3 homolog [Ovis aries]	-	GO:0043231//intracellular	GO:0003676//nucleic;GO:0003700//sequence-specific	GO:0009611//response;GO:0006366//transcription;GO:0043010//camera-type;GO:0060071//Wnt;GO:0030036//actin;GO:0007399//nervous;GO:0048598//embryonic;GO:0032319//regulation
chr2	132473846	132474071	0.000746	0.19	0.88	0.03	0.08	31	8	4.45	0.24	12	3	4	XM_005677038.1:+	PREDICTED: F-actin-capping protein subunit beta isoform X1 [Microtus ochrogaster]	-	-	-	-
chr2	132698852	132699066	0.000221	0.82	0	0.15	0	11	11	0.08	0.08	12	1	1	XM_005677044.1:+	E3 ubiquitin-protein ligase UBR4 [Bos taurus]	-	-	-	-
chr2	133227437	133227867	1.52e-05	0.24	0.51	0.1	0.06	114	121	95.59	95.1	20	1	1	XM_005677047.1:-	PREDICTED: paired box protein Pax-7 isoform X3 [Sorex araneus]	-	-	-	-
chr2	134226564	134226766	0.000644	0.85	0.1	0.17	0.09	13	10	0.56	0.09	11	1	1	XM_005677051.1:-	rho guanine nucleotide exchange factor 10-like protein [Bos taurus]	-	-	-	-
chr2	134681556	134681775	0.000828	0.6	0	0.06	0	15	13	6.5	1.78	9	4	0	XM_005709583.1:+	PREDICTED: protein-arginine deiminase type-2 [Ovis aries]	-	GO:0044424//intracellular	GO:0046872//metal;GO:0016813//hydrolase	GO:0018195//peptidyl-arginine
chr2	135230182	135230493	7.99e-06	0.22	0.59	0.03	0.09	64	76	22.57	12.64	17	2	1	XM_005677068.1:+	PREDICTED: LOW QUALITY PROTEIN: ephrin type-A receptor 2 [Ovis aries]	ko04360//Axon guidance	-	-	-
chr20	70348411	70348618	0.000179	0.9	0.27	0.13	0.18	31	11	1.26	0.18	14	2	3	XM_005694895.1:+	PREDICTED: aryl hydrocarbon receptor repressor [Ovis aries]	-	-	-	-
chr20	70799350	70799602	7.61e-06	0.26	0.53	0.05	0.08	149	129	156.1	141.91	13	0	0	XM_005694904.1:-	PREDICTED: solute carrier family 12 member 7, partial [Bos taurus]	ko04966//Collecting duct acid secretion	-	-	GO:0006810//transport
chr21	6262681	6262965	0.000451	0.88	0.41	0.09	0.23	42	17	5.55	0.45	12	0	1	XM_005694953.1:+	PREDICTED: protein FAM169B isoform X2 [Bos taurus]	-	-	-	-
chr21	12067628	12067848	1.08e-05	0	1	0	0.19	10	9	0.19	0.23	13	3	4	XM_005694956.1:+	Repulsive guidance molecule A, partial [Bos grunniens mutus]	-	-	-	-
chr21	12646588	12646789	0.000163	0.22	1	0.03	0	23	8	0.53	0.11	9	0	1	XM_005694935.1:-	PREDICTED: alpha-2,8-sialyltransferase 8B isoform X1 [Bos taurus]	-	GO:0031228//intrinsic	GO:0031406//carboxylic;GO:0008373//sialyltransferase	GO:0001573//ganglioside;GO:0007409//axonogenesis;GO:0006487//protein
chr21	17686685	17686949	0.00117	0.67	0.25	0.17	0.27	36	28	2.82	3.87	11	1	2	XM_005694963.1:+	PREDICTED: apoptosis-enhancing nuclease [Ovis aries]	-	-	-	-
chr21	19388032	19388250	5.55e-10	0.12	0.62	0.01	0.14	109	47	26.59	7.59	13	1	2	XM_005694979.1:+	PREDICTED: zinc finger protein 710 isoformX1 [Bos taurus]	-	-	GO:0003676//nucleic	GO:0006351//transcription,
chr21	19711595	19711841	3.09e-06	0.41	0.85	0.08	0.1	46	61	57.76	78.67	11	0	0	XM_005694991.1:-	Tyrosine-protein kinase Fes/Fps [Bos grunniens mutus]	ko04360//Axon guidance	GO:0043231//intracellular;GO:0031982//vesicle;GO:0005924//cell-substrate;GO:0005856//cytoskeleton;GO:0009898//cytoplasmic;GO:0044444//cytoplasmic	GO:0005102//receptor;GO:0032550;GO:0004713//protein;GO:0005543//phospholipid	GO:0022604//regulation;GO:0007155//cell;GO:0007409//axonogenesis;GO:0008283//cell;GO:0002886;GO:0010975//regulation;GO:0016192//vesicle-mediated;GO:0031112;GO:0006468//protein;GO:0030099//myeloid;GO:0031532//actin;GO:0040012//regulation
chr21	25987006	25987282	0.000884	0.33	0.95	0.23	0.1	9	21	0.1	2.77	10	1	1	XM_005695177.1:-	PREDICTED: protein FAM189A1 [Ovis aries]	-	GO:0031224//intrinsic	-	-
chr21	32204364	32204591	6.23e-12	0.44	0.21	0.08	0.01	326	555	234.65	591.56	16	0	5	XM_005695148.1:-	PREDICTED: immunoglobulin superfamily containing leucine-rich repeat protein isoform 1 [Ovis aries]	-	-	-	-
chr21	61929744	61930021	3.21e-07	0.15	0.87	0.08	0.04	20	31	0.26	0.95	14	0	0	XM_005695450.1:+	PREDICTED: Enah/Vasp-like isoform X2 [Bos taurus]	-	-	-	-
chr21	66140802	66141069	1.78e-05	0.86	0.21	0.08	0.13	21	24	0.42	0.99	14	1	1	XM_005695468.1:+	PREDICTED: LOW QUALITY PROTEIN: inverted formin-2 [Ovis aries]	-	GO:0043231//intracellular;GO:0044444//cytoplasmic	-	GO:0010821//regulation
chr21	66327657	66327963	7.47e-06	0.86	0.12	0.11	0.09	22	16	1.45	0.67	16	4	4	XM_005695473.1:+	Phospholipase D4, partial [Bos grunniens mutus]	-	-	-	-
chr22	11382461	11382700	7.43e-09	0.22	0.64	0.14	0.08	109	80	109.09	52.62	11	2	2	XM_005695670.1:+	PREDICTED: deleted in lung and esophageal cancer protein 1 [Ovis aries]	-	GO:0044424//intracellular	-	-
chr22	47060287	47060512	0.000129	0	0.86	0	0.19	14	7	0.53	0.19	9	1	2	XM_005695843.1:-	PREDICTED: voltage-dependent L-type calcium channel subunit alpha-1D isoform 1 [Ovis aries]	ko04010//MAPK signaling pathway;ko05010//Alzheimer's disease;ko04020//Calcium signaling pathway;ko04270//Vascular smooth muscle contraction;ko04724//Glutamatergic synapse;ko05414//Dilated cardiomyopathy;ko04725//Cholinergic synapse;ko05410//Hypertrophic cardiomyopathy (HCM);ko04912//GnRH signaling pathway;ko04260//Cardiac muscle contraction;ko05412//Arrhythmogenic right ventricular cardiomyopathy…	GO:0034704//calcium;GO:0031674//I	GO:0042805//actinin;GO:0043169//cation;GO:0086007//voltage-gated	GO:0002027//regulation;GO:0007187//G-protein;GO:0015980//energy;GO:0086010//membrane;GO:0007409//axonogenesis;GO:0032412//regulation;GO:0060306//regulation;GO:0050954//sensory;GO:0030073//insulin;GO:0070588//calcium;GO:0086013//membrane
chr22	51449126	51449346	2.05e-05	0.27	0.91	0.15	0.03	15	32	0.14	0.27	13	0	0	XM_005696119.1:+	PREDICTED: M-phase inducer phosphatase 1 [Ovis aries]	ko04110//Cell cycle;ko04914//Progesterone-mediated oocyte maturation	-	-	-
chr22	55709932	55710228	5.85e-06	0.09	0.62	0	0.21	32	39	27.33	29.84	12	4	4	XM_005696155.1:+	PREDICTED: wingless-type MMTV integration site family, member 7A [Oryctolagus cuniculus]	ko05200//Pathways in cancer;ko04310//Wnt signaling pathway;ko04916//Melanogenesis;ko04340//Hedgehog signaling pathway;ko05217//Basal cell carcinoma	-	-	-
chr22	57286231	57286478	0.00257	0.28	0.81	0.02	0.01	18	16	7.85	4.87	11	2	2	XM_005696168.1:+	PREDICTED: monoglyceride lipase [Ovis aries]	ko01100//Metabolic pathways;ko00561//Glycerolipid metabolism	-	-	-
chr23	7881507	7881721	0.00466	0.17	1	0.14	0.14	6	7	0.14	0.33	7	1	1	XM_005696237.1:-	PREDICTED: metabotropic glutamate receptor 4 isoform X2 [Ictidomys tridecemlineatus]	ko04080//Neuroactive ligand-receptor interaction;ko04724//Glutamatergic synapse;ko04742//Taste transduction	-	-	-
chr23	8267770	8268002	0.00103	0.5	1	0.14	0	18	17	1.25	1.47	11	1	2	XM_005696460.1:+	PREDICTED: protein kinase C and casein kinase substrate in neurons protein 1 isoform X1 [Bos taurus]	-	GO:0001726//ruffle;GO:0033267//axon;GO:0012506//vesicle;GO:0005798//Golgi-associated	GO:0008289//lipid;GO:0005515//protein	GO:0007009//plasma;GO:0031175//neuron;GO:0034613//cellular;GO:0006897//endocytosis
chr23	8736854	8737127	6.05e-08	0.34	0.7	0.02	0.03	105	132	122.27	167.4	11	5	0	XM_005696464.1:+	PREDICTED: ankyrin repeat and SAM domain-containing protein 1A isoform X5 [Bos taurus]	-	GO:0031981//nuclear;GO:0042995//cell	GO:0005102//receptor	GO:0016477//cell;GO:0042551//neuron;GO:0007169//transmembrane
chr23	24315722	24315972	6.42e-10	0.77	0.27	0.1	0.08	138	52	85.6	9.55	15	0	2	XM_005696417.1:+	PREDICTED: transmembrane protein 14A isoform 1 [Ovis aries]	-	GO:0031224//intrinsic	-	-
chr23	45668041	45668502	3.59e-10	0.07	0.8	0.03	0.15	30	44	0.82	3.56	18	1	0	XM_005696896.1:-	PREDICTED: lymphocyte antigen 86 [Ovis aries]	-	-	-	-
chr23	46358120	46358397	0.00057	0.84	0.33	0.01	0.07	31	18	6.45	0.45	12	5	1	XM_005696898.1:-	phenylalanyl-tRNA synthetase, mitochondrial [Bos taurus]	ko00970//Aminoacyl-tRNA biosynthesis	-	-	-
chr23	48227312	48227518	0.00323	0.22	1	0.03	0	9	7	1.57	0.33	7	1	1	XM_005696934.1:+	PREDICTED: GDP-mannose 4,6 dehydratase [Ovis aries]	ko01100//Metabolic pathways;ko00520//Amino sugar and nucleotide sugar metabolism;ko00051//Fructose and mannose metabolism	-	-	-
chr24	889736	889993	5.49e-05	0.2	0.9	0.08	0.04	15	20	0.97	0.44	13	3	0	XM_005696948.1:-	PREDICTED: nuclear factor of activated T-cells, cytoplasmic 1 isoform X1 [Bos taurus]	ko04010//MAPK signaling pathway;ko04310//Wnt signaling pathway;ko04380//Osteoclast differentiation;ko04360//Axon guidance;ko04660//T cell receptor signaling pathway;ko04650//Natural killer cell mediated cytotoxicity;ko04662//B cell receptor signaling pathway;ko04370//VEGF signaling pathway	-	-	-
chr24	34300585	34300799	0.0014	1	0.12	0.11	0.11	8	8	0.11	0.11	9	1	1	XM_005697116.1:-	PREDICTED: transcription factor GATA-6 [Ovis aries]	-	-	-	-
chr24	41280284	41280498	6.84e-06	0.07	0.88	0.06	0.07	15	16	0.06	0.13	16	1	1	XM_005697224.1:+	PREDICTED: protein SOGA2 isoform X1 [Bos taurus]	-	-	-	-
chr24	42307026	42307292	0.000583	0	1	0	0.17	7	7	0.23	0.23	10	3	3	XM_005697229.1:+	PREDICTED: protein APCDD1 [Ovis aries]	-	-	-	-
chr24	46314329	46314611	0.00149	0.08	0.78	0.01	0.18	13	9	0.9	0.1	10	0	1	XM_005697242.1:-	PREDICTED: LOW QUALITY PROTEIN: lipoxygenase homology domain-containing protein 1 [Ovis aries]	-	-	-	-
chr24	47785494	47785785	0.0016	0.29	1	0.13	0	14	9	1.07	0.3	6	0	0	XM_005697246.1:-	PREDICTED: zinc finger and BTB domain-containing protein 7C isoform X1 [Bos taurus]	-	-	-	-
chr24	48537601	48537933	0.000939	0.3	0.94	0.18	0.02	10	17	0.22	0.46	10	1	1	XM_005697247.1:+	PREDICTED: CBP80/20-dependent translation initiation factor [Ovis aries]	-	-	-	-
chr24	48614825	48615185	0.000722	0.14	1	0.04	0	14	6	1.07	0.21	8	1	2	XM_005697187.1:-	PREDICTED: mothers against decapentaplegic homolog 7 isoform X2 [Ictidomys tridecemlineatus]	ko04144//Endocytosis;ko04350//TGF-beta signaling pathway	-	-	-
chr24	60831357	60831595	2.91e-06	0.93	0.07	0.07	0.07	15	14	0	0.07	15	0	1	XM_005697303.1:+	PREDICTED: PH domain leucine-rich repeat protein phosphatase 1-like [Ovis aries]	-	-	-	-
chr24	61231344	61231555	1.12e-12	0.99	0.49	0.08	0.12	82	53	24.41	12.55	15	1	2	XM_005697325.1:-	PREDICTED: apoptosis regulator Bcl-2 [Ovis aries]	ko05200//Pathways in cancer;ko04510//Focal adhesion;ko04141//Protein processing in endoplasmic reticulum;ko05152//Tuberculosis;ko04722//Neurotrophin signaling pathway;ko05145//Toxoplasmosis;ko05215//Prostate cancer;ko04725//Cholinergic synapse;ko05222//Small cell lung cancer;ko04210//Apoptosis;ko05210//Colorectal cancer;ko05014//Amyotrophic lateral sclerosis (ALS)	-	-	-
chr25	400740	400948	0.000137	0.29	0.58	0.03	0.14	87	90	55.11	25.47	17	7	1	XM_005697364.1:+	PREDICTED: rab11 family-interacting protein 3 isoform X2 [Bos taurus]	ko04144//Endocytosis	GO:0031981//nuclear;GO:0032155;GO:0005768//endosome;GO:0005816//spindle;GO:0016020//membrane	GO:0017016//Ras;GO:0046872//metal;GO:0046983//protein	GO:0016192//vesicle-mediated;GO:0022402//cell
chr25	491693	491899	0.000213	0.14	0.92	0.08	0.07	14	12	0.15	0.13	14	1	2	XM_005697338.1:+	SOCS box-containing protein RAR3, partial [Macaca mulatta]	-	-	-	-
chr25	799334	799561	0.000714	1	0.2	0	0.18	10	10	0	0	10	0	0	XM_005697381.1:+	PREDICTED: somatostatin receptor type 2-like isoform 1 [Cricetulus griseus]	ko04080//Neuroactive ligand-receptor interaction;ko04971//Gastric acid secretion	-	-	-
chr25	1268076	1268281	0.00102	1	0.5	0	0.25	20	12	0.36	0.09	11	0	0	XM_005709438.1:+	Protein cramped-like protein, partial [Bos grunniens mutus]	-	-	-	-
chr25	27780980	27781267	5.05e-05	0.2	0.92	0.09	0.08	25	12	0.81	0	12	0	0	XM_005697755.1:-	Phosphorylase b kinase gamma catalytic chain, skeletal muscle isoform, partial [Bos grunniens mutus]	ko04020//Calcium signaling pathway;ko04910//Insulin signaling pathway	GO:0043234//protein;GO:0044444//cytoplasmic	GO:0032550;GO:0005515//protein;GO:0004683//calmodulin-dependent	GO:0019318//hexose;GO:0006464//cellular;GO:0006796//phosphate-containing;GO:0005977//glycogen
chr25	32746176	32746407	0.00233	0.59	0.28	0.19	0.02	54	43	98.5	56.19	9	0	0	XM_005698035.1:-	NADPH oxidase cytosolic protein p47phox [Bison bison]	ko04062//Chemokine signaling pathway;ko04145//Phagosome;ko04380//Osteoclast differentiation;ko04670//Leukocyte transendothelial migration;ko04666//Fc gamma R-mediated phagocytosis;ko05140//Leishmaniasis	-	-	-
chr25	34190889	34191108	4.05e-06	0	0.95	0	0.02	8	19	0.4	0.1	10	3	0	XM_005698053.1:-	Transmembrane protein 120A, partial [Bos grunniens mutus]	-	GO:0031224//intrinsic	-	-
chr25	34869022	34869279	0.000375	1	0.25	0	0.25	14	8	0.53	0.11	9	1	1	XM_005698065.1:-	PREDICTED: LOW QUALITY PROTEIN: homeobox protein cut-like 1 [Sarcophilus harrisii]	-	GO:0031981//nuclear;GO:0031228//intrinsic	GO:0005515//protein;GO:0001228//RNA;GO:0003677//DNA	GO:0006891//intra-Golgi;GO:0006366//transcription;GO:0030323//respiratory;GO:0035315//hair
chr25	36149063	36149265	0.00982	0	0.7	0	0.14	7	10	0.12	0.5	8	1	1	XM_005697867.1:-	PREDICTED: zinc finger and SCAN domain-containing protein 21 [Ovis aries]	-	GO:0043231//intracellular	GO:0043169//cation;GO:0001071//nucleic;GO:0097159//organic	GO:0006351//transcription,
chr25	38338702	38339034	2.49e-07	0.06	0.94	0.06	0.06	17	17	0.06	0.06	18	1	1	XM_005697904.1:+	PREDICTED: E3 ubiquitin-protein ligase RNF216 isoform 1 [Ovis aries]	-	GO:0031981//nuclear	GO:0046914//transition;GO:0003824//catalytic	GO:0012501//programmed;GO:0006511//ubiquitin-dependent;GO:0032479//regulation;GO:0000209//protein;GO:0050688//regulation;GO:0016032//viral
chr25	41199429	41199710	9.82e-06	0.07	0.92	0.07	0.08	14	13	0.15	0.23	14	1	2	XM_005698138.1:+	cAMP-dependent protein kinase type I-beta regulatory subunit, partial [Bos grunniens mutus]	ko04910//Insulin signaling pathway;ko04210//Apoptosis	-	-	-
chr25	41282178	41282391	8.87e-05	0.12	0.43	0.01	0.14	97	47	136.7	17.27	15	3	3	XM_005698140.1:-	Cell surface glycoprotein 1 [Tupaia chinensis]	-	-	-	-
chr26	17160839	17161060	1.61e-05	0.88	0.12	0.08	0.02	16	17	0.21	0.7	15	1	1	XM_005698297.1:+	PREDICTED: LOW QUALITY PROTEIN: ankyrin repeat domain-containing protein 2 [Ovis aries]	-	GO:0030017//sarcomere	GO:0008092//cytoskeletal;GO:0005198//structural	GO:0007519//skeletal;GO:0003012//muscle
chr26	22515609	22516033	0.000589	0.73	0	0.18	0	15	9	0.28	0.1	10	0	1	XM_005698429.1:-	PREDICTED: LOW QUALITY PROTEIN: SH3 and PX domain-containing protein 2A [Bos taurus]	-	-	-	-
chr26	31940652	31940945	1.8e-09	0.4	0.12	0.04	0.2	244	148	355.03	200.11	14	1	0	XM_005698492.1:+	PREDICTED: transcription factor 7-like 2 isoform X3 [Homo sapiens]	ko05200//Pathways in cancer;ko04310//Wnt signaling pathway;ko05215//Prostate cancer;ko04916//Melanogenesis;ko04520//Adherens junction;ko05412//Arrhythmogenic right ventricular cardiomyopathy (ARVC);ko05210//Colorectal cancer;ko05221//Acute myeloid leukemia;ko05213//Endometrial cancer;ko05217//Basal cell carcinoma;ko05216//Thyroid cancer	-	-	-
chr26	38186331	38186562	0.000746	0.88	0.12	0.02	0.11	16	8	0.94	0.11	9	0	1	XM_005698624.1:+	PREDICTED: BAG family molecular chaperone regulator 3 [Ovis aries]	-	-	-	-
chr26	42603145	42603365	0.00386	0.35	0.88	0.08	0.09	17	17	0.47	0.87	11	0	0	XM_005698634.1:-	PREDICTED: protein FAM53B [Ovis aries]	-	-	-	-
chr26	45665021	45665281	0.0002	0.36	0.91	0.09	0.03	25	22	5.95	10.14	7	0	0	XM_005698600.1:-	PREDICTED: clarin-3 [Ovis aries]	-	-	-	-
chr26	47563186	47563397	0.000116	0.18	0.92	0.04	0.07	17	13	0.34	0.07	14	1	1	XM_005698644.1:-	PREDICTED: transcription factor COE1-like [Heterocephalus glaber]	-	-	-	-
chr26	49493781	49493991	0.000119	1	0.1	0.08	0.08	9	10	0.2	0.15	12	3	2	XM_005698659.1:+	Type I inositol-1,4,5-trisphosphate 5-phosphatase [Myotis davidii]	ko01100//Metabolic pathways;ko04910//Insulin signaling pathway;ko04070//Phosphatidylinositol signaling system;ko00562//Inositol phosphate metabolism	-	-	-
chr26	49645226	49645443	5.35e-05	0.11	0.68	0.01	0.08	19	37	0.64	1.35	18	2	2	XM_005698660.1:-	PREDICTED: LOW QUALITY PROTEIN: tetratricopeptide repeat protein 40 [Ovis aries]	-	-	-	-
chr27	13493274	13493622	0.000108	0.75	0	0.19	0	12	13	0.24	0.5	13	2	2	XM_005698708.1:+	Storkhead-box protein 2 [Bos grunniens mutus]	-	-	-	-
chr27	13733816	13734090	9.65e-06	0.24	1	0.07	0.07	21	14	0.69	0.07	15	0	1	XM_005698710.1:-	interferon regulatory factor 2 [Ovis aries]	-	-	-	-
chr27	22618809	22619038	0.000106	0.39	1	0.08	0.08	18	17	0.64	0.45	12	1	1	XM_005698779.1:+	PREDICTED: rho GTPase-activating protein 7 isoform 1 [Ovis aries]	-	-	-	-
chr27	32571157	32571379	1.61e-05	0.8	0	0.07	0	20	12	0.97	0	12	0	0	XM_005698875.1:+	Transforming acidic coiled-coil-containing protein 1 [Bos grunniens mutus]	-	-	-	-
chr27	37849025	37849319	0.000324	0.54	0.13	0.12	0.02	50	31	15.97	1.72	12	1	0	XM_005698922.1:-	PREDICTED: leucine-rich repeat-containing protein 3B [Ovis aries]	-	-	-	-
chr28	39055696	39055923	0.00216	1	0	0.12	0	6	6	0.21	0.21	8	2	2	XM_005699315.1:-	PREDICTED: LOW QUALITY PROTEIN: multimerin-2 [Ovis aries]	-	-	-	-
chr28	39750193	39750506	6.12e-05	0.12	1	0.11	0.1	16	8	1.82	0.18	10	1	2	XM_005699335.1:-	PREDICTED: bone morphogenetic protein 3B [Ovis aries]	-	-	-	-
chr28	40703956	40704172	0.00333	0.23	0.56	0.02	0.15	31	57	27.29	148.81	7	1	0	XM_005699346.1:-	leucine-rich repeat-containing protein 18 [Bos taurus]	-	-	-	-
chr28	40703956	40704172	0.00333	0.23	0.56	0.02	0.15	31	57	27.29	148.81	7	1	0	XM_005699347.1:+	PREDICTED: WD repeat- and FYVE domain-containing protein 4 [Ovis aries]	-	-	-	-
chr28	41758618	41758954	7.4e-07	1	0	0	0	12	12	0.08	1.08	13	1	5	XM_005699364.1:+	PREDICTED: E3 ubiquitin-protein ligase MARCH8 [Ovis aries]	-	-	-	-
chr28	41843756	41844088	0.000341	0.19	0.92	0.17	0.1	16	12	0.47	0.49	11	1	1	XM_005699387.1:-	PREDICTED: LOW QUALITY PROTEIN: arachidonate 5-lipoxygenase [Ovis aries]	ko01100//Metabolic pathways;ko05145//Toxoplasmosis;ko00590//Arachidonic acid metabolism	-	-	-
chr29	34130502	34130721	0.000155	1	0	0	0	8	8	0.11	0.11	9	1	1	XM_005699724.1:-	PREDICTED: neurotrimin isoform X1 [Bos taurus]	-	-	-	-
chr29	37917368	37917884	6.88e-05	0.13	0.92	0.19	0.03	15	12	1	0.25	9	0	0	XM_005699815.1:-	Synaptotagmin VII, partial [Macaca mulatta]	-	-	-	-
chr29	40445329	40445557	0.00458	0.42	1	0.07	0.17	12	12	8.8	6.4	6	1	1	XM_005699973.1:+	PREDICTED: ribosomal protein S6 kinase alpha-4-like [Equus caballus]	ko04010//MAPK signaling pathway;ko04722//Neurotrophin signaling pathway;ko05219//Bladder cancer	-	-	-
chr29	41512954	41513161	5.97e-07	0.25	0.72	0.04	0.11	80	46	13.37	11.06	20	0	1	XM_005699991.1:-	PREDICTED: latent-transforming growth factor beta-binding protein 3 isoform X3 [Bos taurus]	ko04350//TGF-beta signaling pathway	-	-	-
chr29	41594861	41595075	0.000337	0	0.75	0	0.23	11	12	0.14	0.08	13	2	1	XM_005699994.1:-	TPA: mitogen-activated protein kinase kinase kinase 11 [Bos taurus]	ko04010//MAPK signaling pathway	-	-	-
chr29	43419136	43419355	4.74e-05	0.84	0.17	0.11	0.15	37	12	3.9	0	12	0	0	XM_005700034.1:-	PREDICTED: choline kinase alpha [Ovis aries]	ko01100//Metabolic pathways;ko00564//Glycerophospholipid metabolism	-	-	-
chr29	45179446	45179782	0.00103	0.25	1	0.05	0	8	11	1.43	0.27	8	4	0	XM_005700052.1:+	PREDICTED: anoctamin-1 [Ovis aries]	-	-	-	-
chr29	46305505	46305777	0.000232	0.25	0.92	0.08	0.08	20	13	2.1	0	13	5	0	XM_005700059.1:+	PREDICTED: mas-related G-protein coupled receptor member G [Bos taurus]	-	-	-	-
chr29	47901458	47901737	1.58e-08	0.8	0	0.11	0	35	17	0.47	0.1	19	2	2	XM_005700098.1:+	suppressin [Homo sapiens]	-	-	-	-
chr29	48140268	48140477	5.08e-08	0.27	0.65	0.14	0.12	171	77	195.97	42.58	13	2	6	XM_005700108.1:-	PREDICTED: plakophilin-3 isoform X1 [Bos taurus]	-	-	-	-
chr3	6605836	6606036	0.00874	0.14	0.89	0.17	0.17	7	9	0.97	1.5	6	1	0	XM_005677133.1:+	Chromosome 1 open reading frame 111 [Homo sapiens]	-	-	-	-
chr3	6605836	6606036	0.00874	0.14	0.89	0.17	0.17	7	9	0.97	1.5	6	1	0	XM_005677136.1:-	PREDICTED: carboxyl-terminal PDZ ligand of neuronal nitric oxide synthase protein [Ictidomys tridecemlineatus]	-	-	-	-
chr3	13596076	13596315	3.4e-05	0.09	1	0.02	0.09	11	11	0.2	0.2	11	1	1	XM_005677534.1:-	osteocalcin precursor [Ovis aries]	-	GO:0043005//neuron;GO:0031982//vesicle;GO:0043025//neuronal;GO:0005783//endoplasmic;GO:0044421//extracellular	GO:0005198//structural;GO:0046872//metal	GO:0070848//response;GO:0001501//skeletal;GO:0032844//regulation;GO:0009888//tissue;GO:0030278//regulation;GO:0001649//osteoblast;GO:0033280//response;GO:0007568//aging;GO:0022610;GO:0010038//response;GO:0009628//response;GO:0080184//response;GO:0009887//organ;GO:0002761//regulation;GO:0031960//response
chr3	13599522	13599752	1.4e-06	0.87	0.17	0.11	0.11	31	18	4.03	2.25	9	1	3	XM_005677535.1:-	PREDICTED: polyamine-modulated factor 1 [Ovis aries]	-	GO:0043231//intracellular;GO:0044444//cytoplasmic;GO:0000777//condensed	GO:0003712//transcription;GO:0030275//LRR	GO:0000278//mitotic;GO:0006351//transcription,
chr3	14586576	14586879	4.56e-06	0.23	1	0.09	0.07	30	12	1.52	0.29	14	2	3	XM_005677544.1:-	Ephrin-A4 [Bos grunniens mutus]	ko04360//Axon guidance	-	-	-
chr3	15847214	15847421	8.82e-06	0.07	0.62	0.02	0.1	28	32	9.67	19.95	7	1	2	XM_005677500.1:+	PREDICTED: protein S100-A2 isoform X1 [Mustela putorius furo]	-	-	GO:0046872//metal	GO:0010631//epithelial
chr3	28491373	28491638	4.43e-08	0.46	0.21	0.13	0.01	245	179	463.9	315.9	12	1	5	XM_005677873.1:-	PREDICTED: protein FAM19A3 [Ovis aries]	-	-	-	-
chr3	97630924	97631245	1.86e-05	0	0.33	0	0.14	59	24	10.35	1.11	15	1	1	XM_005678552.1:-	BTB/POZ domain-containing protein 19 [Bos taurus]	-	-	-	-
chr3	101918711	101918991	8.95e-06	0.27	0.61	0.03	0.19	85	89	135.98	195.27	8	0	0	XM_005678641.1:-	PREDICTED: stromal membrane-associated protein 2 [Ovis aries]	ko04144//Endocytosis	-	-	-
chr3	113467358	113467569	5.95e-06	1	0	0	0	9	11	0	0.44	9	0	1	XM_005678767.1:+	PREDICTED: leucine-rich repeat flightless-interacting protein 1 isoform X31 [Bos taurus]	-	-	-	-
chr3	114046760	114046997	0.000411	1	0.11	0.2	0.08	8	9	0.24	0.2	12	4	3	XM_005678838.1:+	PREDICTED: LOW QUALITY PROTEIN: TRAF3-interacting protein 1 [Ovis aries]	-	-	-	-
chr3	116618634	116618845	5.66e-08	0	0.94	0	0.11	16	16	0.06	0.06	17	1	1	XM_005678869.1:+	PREDICTED: LOW QUALITY PROTEIN: inhibitor of growth protein 5 [Ovis aries]	-	GO:0070775	GO:0042393//histone;GO:0046914//transition	GO:0006259//DNA;GO:0006915//apoptotic;GO:0040007//growth;GO:0006351//transcription,;GO:0016573//histone;GO:0008283//cell
chr4	2841843	2842076	0.000147	1	0.22	0	0.18	14	9	0.27	0.1	10	0	1	XM_005678892.1:+	PREDICTED: protein cordon-bleu [Ovis aries]	-	GO:0030426//growth;GO:0015629//actin;GO:0044297//cell;GO:0031252//cell;GO:0044444//cytoplasmic	GO:0003779//actin	GO:0009880//embryonic;GO:0014020;GO:0048568//embryonic;GO:0008154//actin;GO:0001756//somitogenesis;GO:0010976//positive;GO:0048668//collateral
chr4	109109321	109109565	6.11e-10	0.06	0.57	0	0.12	51	75	41.85	62.96	11	2	0	XM_005679577.1:-	PREDICTED: retinoic acid receptor responder protein 2 [Ovis aries]	-	-	-	-
chr4	112876594	112876861	0.00134	0.11	0.56	0	0.22	19	36	3.79	34.57	14	2	0	XM_005679673.1:+	dipeptidyl aminopeptidase-like protein 6 [Bos taurus]	-	-	-	-
chr4	114975788	114976011	0.00226	0.78	0	0.14	0	9	8	0.13	0.29	8	0	1	XM_005679704.1:+	PREDICTED: collagen alpha-1(X) chain [Odobenus rosmarus divergens]	ko04510//Focal adhesion;ko05146//Amoebiasis;ko04512//ECM-receptor interaction;ko04974//Protein digestion and absorption	-	-	-
chr4	114975788	114976011	0.00226	0.78	0	0.14	0	9	8	0.13	0.29	8	0	1	XM_005679708.1:-	PREDICTED: receptor-type tyrosine-protein phosphatase N2 [Bos taurus]	ko04940//Type I diabetes mellitus	-	-	-
chr5	25246042	25246253	0.000644	0.09	0.85	0.02	0.09	11	13	0.2	0.36	11	1	0	XM_005679862.1:-	PREDICTED: homeobox protein Hox-C4 isoform X1 [Bos taurus]	-	-	-	-
chr5	54700590	54700797	0.000195	0.61	0.1	0.16	0.04	33	21	2.1	0.42	13	0	1	XM_005680423.1:-	PREDICTED: LOW QUALITY PROTEIN: prolow-density lipoprotein receptor-related protein 1 [Bos taurus]	ko05010//Alzheimer's disease;ko05144//Malaria	GO:0043005//neuron;GO:0030135//coated;GO:0044297//cell;GO:0005764//lysosome;GO:0044425//membrane	GO:0005515//protein	GO:0007186//G-protein;GO:0043066//negative;GO:0044707;GO:0032368//regulation;GO:0015031//protein;GO:0006629//lipid;GO:0006897//endocytosis;GO:0044767;GO:0019538//protein
chr5	55418690	55418945	0.00722	0.28	0.05	0.19	0	58	37	183.42	72.45	11	1	2	XM_005680337.1:-	PREDICTED: SPRY domain-containing protein 4 [Ovis aries]	-	-	-	-
chr5	71485777	71485983	6.73e-05	0	0.83	0	0.1	12	12	0	0.18	12	0	1	XM_005680601.1:+	Heme oxygenase 1, partial [Bos grunniens mutus]	ko04978//Mineral absorption;ko00860//Porphyrin and chlorophyll metabolism	-	-	-
chr5	104822453	104822691	9.61e-06	1	0.08	0.1	0.02	11	12	1.21	0.4	10	2	1	XM_005681195.1:-	PREDICTED: ADP-ribosylation factor GTPase-activating protein 3 isoform 1 [Ovis aries]	ko04144//Endocytosis	GO:0043231//intracellular;GO:0012505//endomembrane;GO:0044444//cytoplasmic	GO:0046914//transition;GO:0005083//small	GO:0015031//protein;GO:0032012//regulation
chr5	107537777	107538046	1.17e-07	0.94	0.28	0.02	0.17	50	18	1.18	0.25	16	0	1	XM_005681227.1:-	TPA: fibulin 1 [Bos taurus]	-	GO:0005578//proteinaceous	GO:0046872//metal;GO:0008047//enzyme;GO:0005198//structural	GO:0043062//extracellular;GO:0007275//multicellular;GO:0051345//positive;GO:0016032//viral
chr5	107967697	107967921	1.61e-05	0	0.73	0	0.19	16	15	0.59	0.53	14	3	2	XM_005709709.1:-	PREDICTED: LOW QUALITY PROTEIN: cadherin EGF LAG seven-pass G-type receptor 1 [Felis catus]	-	GO:0016021//integral	GO:0005515//protein;GO:0046872//metal;GO:0004888//transmembrane	GO:0007265//Ras;GO:0009611//response;GO:0014020;GO:0008544//epidermis;GO:0034613//cellular;GO:0007269//neurotransmitter;GO:0060448//dichotomous;GO:0060071//Wnt;GO:0030036//actin;GO:0003002//regionalization;GO:0008105//asymmetric;GO:0042471//ear;GO:0016477//cell;GO:0044708;GO:0048104//establishment
chr6	100033842	100034114	3.9e-05	1	0.44	0.1	0.07	23	18	1.79	0.62	10	1	1	XM_005681885.1:-	PREDICTED: wolframin [Ovis aries]	ko04141//Protein processing in endoplasmic reticulum	-	-	-
chr6	112419995	112420261	0.00303	1	0	0.12	0	7	4	0.12	0.29	8	1	4	XM_005709589.1:-	Regulator of G-protein signaling 12 [Tupaia chinensis]	-	-	-	-
chr6	113357623	113357830	0.00022	0	0.62	0	0.23	17	13	0.27	0.96	11	0	1	XM_005682004.1:+	PREDICTED: DNA polymerase nu isoform X1 [Bos taurus]	-	-	-	-
chr6	113518074	113518292	9.54e-07	0.96	0.2	0.16	0.12	25	15	0.64	0.24	17	3	3	XM_005682006.1:-	PREDICTED: LOW QUALITY PROTEIN: probable histone-lysine N-methyltransferase NSD2 [Ovis aries]	ko00310//Lysine degradation	-	-	-
chr6	114220215	114220445	0.000365	0.59	0.11	0.09	0.02	54	18	22.04	3.51	10	2	2	XM_005682023.1:-	PREDICTED: rod cGMP-specific 3',5'-cyclic phosphodiesterase subunit beta [Dasypus novemcinctus]	ko00230//Purine metabolism;ko04744//Phototransduction	-	-	-
chr7	2160444	2160646	3.27e-05	0.08	0.92	0.02	0.08	13	13	0.23	0.23	14	2	2	XM_005682154.1:-	PREDICTED: obscurin [Microtus ochrogaster]	-	-	-	-
chr7	3685799	3686065	3.87e-08	0.26	0.72	0.21	0.02	100	57	211.53	46.53	16	1	0	XM_005682169.1:+	PREDICTED: transmembrane protein 161A isoform X1 [Bos taurus]	-	-	-	-
chr7	4231095	4231310	3.4e-05	0	0.91	0	0.08	10	11	0.19	0.14	13	3	2	XM_005682106.1:+	PREDICTED: peptidyl-prolyl cis-trans isomerase FKBP8 isoform X1 [Mustela putorius furo]	-	-	-	-
chr7	5479700	5479947	9.82e-06	0.07	0.93	0.07	0.12	14	14	0.07	0.21	15	1	2	XM_005682202.1:-	myosin-IXb [Bos taurus]	-	-	-	-
chr7	5939577	5939804	0.000108	0.23	1	0.1	0	13	12	0.27	0	12	1	0	XM_005682206.1:-	PREDICTED: trimeric intracellular cation channel type A [Ovis aries]	-	-	-	-
chr7	6203209	6203486	0.000151	0.23	1	0.1	0.08	13	11	0.27	0.08	12	1	1	XM_005682210.1:+	PREDICTED: LOW QUALITY PROTEIN: epidermal growth factor receptor substrate 15-like 1 [Ovis aries]	-	-	-	-
chr7	7351768	7352051	0.000295	0.22	0.06	0.11	0.09	189	111	125.76	83.29	11	0	0	XM_005682237.1:+	PREDICTED: LOW QUALITY PROTEIN: protein Wiz [Tursiops truncatus]	-	-	-	-
chr7	9423162	9423376	0.00216	0	1	0	0.14	6	6	0.14	0.14	7	1	1	XM_005709766.1:+	PREDICTED: LOW QUALITY PROTEIN: voltage-dependent P/Q-type calcium channel subunit alpha-1A, partial [Felis catus]	ko04010//MAPK signaling pathway;ko04020//Calcium signaling pathway;ko04724//Glutamatergic synapse;ko04725//Cholinergic synapse;ko04730//Long-term depression;ko04930//Type II diabetes mellitus;ko04742//Taste transduction	GO:0034704//calcium;GO:0097458	GO:0005488//binding;GO:0005262//calcium;GO:0022832//voltage-gated	GO:0050896//response;GO:0065008;GO:0050789//regulation;GO:0006816//calcium;GO:0034220//ion;GO:0008015//blood
chr7	11573822	11574024	0.000411	0.12	1	0.11	0	8	9	0.11	0	9	1	0	XM_005682361.1:+	ATG4D protein [Bos taurus]	ko04140//Regulation of autophagy	-	-	-
chr7	13176899	13177170	7.34e-08	0.88	0.35	0.06	0.05	68	34	21.19	6.55	21	1	3	XM_005682412.1:+	leucine-rich repeat-containing protein 8E [Bos taurus]	-	-	-	-
chr7	14900024	14900372	1.05e-05	0.82	0	0.19	0	17	12	0.56	0.24	13	1	2	XM_005682545.1:+	PREDICTED: ran-binding protein 3 isoform X2 [Bos taurus]	-	GO:0043231//intracellular	GO:0046332//SMAD	GO:0006810//transport
chr7	17211993	17212236	0.00112	1	0.25	0.1	0.23	9	12	0.1	0.18	10	1	0	XM_005682586.1:+	PREDICTED: transducin-like enhancer protein 2-like [Sus scrofa]	-	GO:0043231//intracellular	-	GO:0030178//negative;GO:0006351//transcription,
chr7	17515158	17515399	0.0031	0.7	0	0.23	0	10	10	0	0.22	10	0	1	XM_005682600.1:+	Guanine nucleotide-binding protein G(I)/G(S)/G(O) subunit gamma-7, partial [Columba livia]	ko04062//Chemokine signaling pathway;ko04724//Glutamatergic synapse;ko04725//Cholinergic synapse	GO:0031234//extrinsic	GO:0060089	GO:0007186//G-protein;GO:0015980//energy;GO:0007267//cell-cell;GO:0033762//response;GO:0002209//behavioral;GO:0007167//enzyme;GO:0030817//regulation;GO:0044708
chr7	17799225	17799453	0.000119	0.1	1	0.1	0.1	10	9	0	0.1	10	0	1	XM_005709734.1:+	PREDICTED: LOW QUALITY PROTEIN: histone-lysine N-methyltransferase, H3 lysine-79 specific-like [Ovis aries]	ko00310//Lysine degradation	GO:0043231//intracellular	GO:0016279//protein-lysine	GO:0016571//histone
chr7	27036412	27036617	1.38e-06	0.21	0.06	0.02	0	308	193	93.29	90.47	19	0	1	XM_005682730.1:-	PR-domain zinc finger protein 6 isoform A [Homo sapiens]	-	GO:0043231//intracellular	GO:0043169//cation;GO:0097159//organic;GO:0016279//protein-lysine;GO:0046983//protein	GO:0051145//smooth;GO:0007399//nervous;GO:0006351//transcription,
chr7	34640421	34640683	0.00361	1	0.38	0	0.15	12	8	1.57	0.48	7	0	1	XM_005682809.1:+	PREDICTED: netrin receptor UNC5A isoform X1 [Bos taurus]	ko04360//Axon guidance	GO:0031224//intrinsic	-	GO:0007166//cell;GO:0007411//axon;GO:0012501//programmed
chr7	49192162	49192539	2.07e-05	0.79	0.13	0.04	0.13	34	15	2.26	0.07	14	0	0	XM_005683070.1:-	Protocadherin-12 [Bos grunniens mutus]	-	GO:0030054//cell;GO:0016021//integral	GO:0046872//metal	GO:0008037//cell;GO:0006073//cellular;GO:0016337//cell-cell;GO:0001892//embryonic
chr7	50093340	50093674	0.00156	0.49	1	0.04	0	49	11	23.55	0.84	8	2	2	XM_005683340.1:+	PREDICTED: rho GTPase-activating protein 26 isoform 2 [Ovis aries]	-	-	-	-
chr7	91166467	91166737	3.65e-06	0.06	0.34	0.01	0.04	83	91	52.69	89.86	9	2	1	XM_005709413.1:-	glutaredoxin-1 [Ovis aries]	-	GO:0043231//intracellular	GO:0015036//disulfide;GO:0016671//oxidoreductase;GO:0005515//protein	GO:0044710;GO:0019725//cellular
chr8	1085136	1085336	0.000624	1	0.33	0	0.21	15	9	1.55	0.12	8	0	0	XM_005683514.1:-	PREDICTED: E3 ubiquitin-protein ligase SH3RF1 [Ovis aries]	-	-	-	-
chr8	67463241	67463607	1.62e-05	0.21	0.82	0.08	0.02	24	28	9.31	13.64	13	0	5	XM_005683968.1:-	Docking protein 2, partial [Bos grunniens mutus]	-	-	-	-
chr8	67764456	67764677	0.00103	0	0.75	0	0.15	11	8	1.29	0.48	7	0	1	XM_005683987.1:-	PREDICTED: phytanoyl-CoA hydroxylase-interacting protein [Odobenus rosmarus divergens]	-	-	-	-
chr8	108215939	108216163	0.000824	0.13	0.41	0.02	0.03	79	39	49.66	29.43	10	0	1	XM_005684361.1:+	PREDICTED: protein CutA homolog isoform X1 [Bos taurus]	-	-	-	GO:0010035//response
chr8	109993078	109993320	5.94e-13	0	0.24	0	0.15	255	93	87.3	10.85	22	0	0	XM_005684420.1:+	Myelin transcription factor 1-like protein, partial [Bos grunniens mutus]	-	-	-	-
chr8	110085125	110085370	0.00794	1	0	0.16	0	4	5	0.27	0.17	6	2	1	XM_005684421.1:+	PREDICTED: peroxidasin homolog isoform X1 [Bos taurus]	-	GO:0044421//extracellular;GO:0043231//intracellular	GO:0046906//tetrapyrrole;GO:0016209//antioxidant;GO:0005198//structural	GO:0043062//extracellular;GO:0042743//hydrogen;GO:0006950//response;GO:0044710
chr9	47132770	47133008	4.11e-05	0	1	0	0	9	9	0.1	0.1	10	1	1	XM_005684676.1:+	PREDICTED: transcription regulator protein BACH2 isoform X3 [Bos taurus]	-	GO:0043231//intracellular	GO:0003677//DNA;GO:0001071//nucleic	GO:0006351//transcription,
chr9	68150489	68150695	0.000411	0.89	0	0.1	0	9	9	0.1	0.1	10	1	1	XM_005684881.1:+	PREDICTED: utrophin [Ovis aries]	ko05414//Dilated cardiomyopathy;ko05410//Hypertrophic cardiomyopathy (HCM);ko05412//Arrhythmogenic right ventricular cardiomyopathy (ARVC);ko05416//Viral myocarditis	GO:0043234//protein;GO:0043231//intracellular;GO:0016020//membrane;GO:0045202//synapse;GO:0042995//cell	GO:0046914//transition;GO:0008092//cytoskeletal;GO:0005102//receptor;GO:0019900//kinase	GO:0001952//regulation
chr9	80756630	80756840	0.00191	0.18	0.91	0.1	0.09	11	11	0.2	0.2	11	1	1	XM_005684978.1:+	PREDICTED: synaptojanin-2 isoform X1 [Bos taurus]	ko01100//Metabolic pathways;ko04070//Phosphatidylinositol signaling system;ko00562//Inositol phosphate metabolism	GO:0044444//cytoplasmic	GO:0036094//small;GO:0003676//nucleic;GO:0034593//phosphatidylinositol	GO:0046488//phosphatidylinositol;GO:0046474//glycerophospholipid
chr9	83627959	83628161	0.000108	0.8	0	0.18	0	15	10	0.28	0	10	0	0	XM_005684988.1:-	PREDICTED: E3 ubiquitin-protein ligase parkin [Ovis aries]	ko04141//Protein processing in endoplasmic reticulum;ko04120//Ubiquitin mediated proteolysis;ko05012//Parkinson's disease	GO:0043005//neuron;GO:0032991//macromolecular;GO:0044430//cytoskeletal;GO:0030136//clathrin-coated;GO:0016234//inclusion;GO:0097060//synaptic	GO:0019787//small;GO:0019900//kinase;GO:0019904//protein;GO:0046914//transition;GO:0044389	GO:0006914//autophagy;GO:0001932//regulation;GO:0010823//negative;GO:0051384//response;GO:0070841;GO:0006351//transcription,;GO:0007611//learning;GO:0001963//synaptic;GO:0009605//response;GO:0007399//nervous;GO:0007626//locomotory;GO:0019941//modification-dependent;GO:0006584//catecholamine;GO:0007249//I-kappaB;GO:0051017//actin;GO:0035966//response;GO:0043066//negative;GO:0048469//cell;GO:000020…
chr9	88562842	88563053	0.000775	0.68	0.23	0.03	0.03	37	26	20.12	5.21	15	0	1	XM_005684998.1:+	PREDICTED: kinesin-like protein KIF25 isoform X1 [Bos taurus]	-	-	-	-
chr11	103970157	103970508	0.00276	0.09	0.75	0.04	0.07	11	12	0.29	0.24	7	0	0	XM_005687381.1	+	PREDICTED: epididymal-specific lipocalin-6 isoform 2 [Bos taurus]	-	-	GO:0005488//binding	-
chr12	14332938	14333160	2.49e-05	0.34	0.85	0.03	0.13	35	33	26.12	23.02	14	1	0	XM_005687441.1	-	PREDICTED: differentially expressed in FDCP 8-like [Oryctolagus cuniculus]	-	-	-	-
chr12	23754750	23755037	3.93e-09	0	1	0	0	10	26	0.24	0.35	15	5	0	XM_005687518.1	+	PREDICTED: LOW QUALITY PROTEIN: protein mab-21-like 1 [Ceratotherium simum simum]	-	GO:0043231//intracellular	-	GO:0009790//embryo;GO:0008283//cell;GO:0001654//eye
chr12	80844839	80845135	1.3e-06	0.14	0.95	0.1	0.06	14	21	0.18	0.15	18	4	0	XM_005687785.1	+	PREDICTED: rho guanine nucleotide exchange factor 7 isoform X2 [Heterocephalus glaber]	ko04810//Regulation of actin cytoskeleton	-	-	-
chr13	56683694	56683967	0.00224	0.35	0.75	0.1	0.18	46	24	28.77	4.81	13	0	1	XM_005688431.1	-	RNA-binding protein 38, partial [Bos grunniens mutus]	-	GO:0043231//intracellular;GO:0044444//cytoplasmic	GO:0003729//mRNA;GO:0036094//small	GO:0030330//DNA;GO:0022402//cell;GO:0008380//RNA;GO:0048255//mRNA;GO:0008283//cell;GO:0014902//myotube
chr14	11798735	11799029	0.000566	1	0.14	0	0.11	10	7	0.11	0.19	9	0	2	XM_005688913.1	+	PREDICTED: zinc finger protein 679-like isoform X1 [Bos taurus]	-	-	-	-
chr15	73487930	73488217	0.000635	0.33	0.94	0.25	0.11	15	16	0.94	0.49	10	1	1	XM_005690210.1	-	PREDICTED: myosin-binding protein C, cardiac-type isoform X1 [Bos taurus]	ko05414//Dilated cardiomyopathy;ko05410//Hypertrophic cardiomyopathy (HCM)	GO:0030017//sarcomere	GO:0017022//myosin;GO:0005198//structural	GO:0006941//striated;GO:0031033//myosin;GO:0030239//myofibril;GO:0003208//cardiac
chr15	73529889	73530178	0.000129	0.28	1	0.04	0.19	18	11	1.75	0.69	9	2	2	XM_005690213.1	+	PREDICTED: zinc transporter ZIP13 isoform X1 [Bos taurus]	-	-	-	-
chr17	70464730	70464936	0.00202	1	0	0	0	8	4	0.14	0.29	7	0	3	XM_005691743.1	+	PREDICTED: glutathione S-transferase theta-1-like [Ovis aries]	-	-	-	-
chr18	38298780	38298984	0.00216	0	1	0	0	6	6	0	0	6	0	0	XM_005692199.1	-	dihydroorotate dehydrogenase (quinone), mitochondrial precursor [Bos taurus]	ko01100//Metabolic pathways;ko00240//Pyrimidine metabolism	-	-	-
chr18	38298780	38298984	0.00216	0	1	0	0	6	6	0	0	6	0	0	XM_005692478.1	+	PREDICTED: LOW QUALITY PROTEIN: polycystic kidney disease protein 1-like 3 [Ovis aries]	-	GO:0031224//intrinsic;GO:0044464	GO:0005488//binding;GO:0005216//ion;GO:0008527//taste	GO:0006811//ion;GO:0010447//response;GO:0007186//G-protein
chr18	46911546	46911876	2.06e-07	0.03	0.85	0.01	0.13	29	13	0.99	0.07	14	0	1	XM_005692523.1	-	PREDICTED: protein phosphatase 1 regulatory subunit 14A [Ovis aries]	ko04270//Vascular smooth muscle contraction	GO:0044424//intracellular	GO:0019212//phosphatase	GO:0016310//phosphorylation
chr18	54011875	54012103	0.000423	0.74	0.22	0.17	0.06	35	18	3.17	0.64	12	1	2	XM_005692832.1	-	PREDICTED: lutropin subunit beta isoform X1 [Bos taurus]	-	-	-	GO:0048731
chr18	58287335	58287557	4.38e-09	0.16	0.53	0.07	0.09	87	194	45.41	244.59	14	4	4	XM_005692952.1	+	PREDICTED: LOW QUALITY PROTEIN: transmembrane protein 150B [Ovis aries]	-	-	-	-
chr19	48970959	48971280	1.54e-08	0	0.94	0	0.01	16	17	0.18	0.12	17	2	1	XM_005694165.1	+	zinc finger protein 750 [Bos taurus]	-	-	-	-
chr2	105404335	105404637	5.47e-06	0.48	0.04	0.05	0	101	28	131.13	18.86	8	1	3	XM_005676524.1	-	Tensin-1 [Bos grunniens mutus]	-	-	GO:0043169//cation	-
chr2	127555071	127555318	2.91e-05	0.23	0.93	0.1	0.25	22	15	0.62	2.06	10	0	4	XM_005676837.1	-	PREDICTED: noncompact myelin-associated protein [Ovis aries]	-	GO:0016021//integral;GO:0033267//axon;GO:0043218//compact	GO:0005198//structural	GO:0031641//regulation;GO:0022011//myelination
chr21	28581307	28581606	0.000119	0.7	0.14	0.08	0.03	27	22	1.96	0.65	16	1	0	XM_005695096.1	+	Cellular retinoic acid-binding protein 1, partial [Bos grunniens mutus]	-	GO:0044444//cytoplasmic	GO:0005501//retinoid	GO:0051234//establishment;GO:0032502//developmental;GO:0007154//cell
chr23	47483494	47483908	1.11e-05	0.37	0.86	0.21	0.03	46	35	41.79	12.08	12	0	0	XM_005696924.1	+	PREDICTED: solute carrier family 22 member 23, partial [Sorex araneus]	-	-	-	-
chr25	27049771	27050158	6.63e-12	0.14	0.63	0.02	0.18	105	81	38.15	24.76	19	0	0	XM_005698016.1	-	B-cell CLL/lymphoma 7 protein family member C [Bos taurus]	-	-	-	-
chr26	49106809	49107037	1.05e-05	0.31	1	0.12	0	16	19	0.78	0.92	15	2	2	XM_005698655.1	+	Dihydropyrimidinase-related protein 4, partial [Bos grunniens mutus]	-	-	-	-
chr3	14586576	14586879	4.56e-06	0.23	1	0.09	0.07	30	12	1.52	0.29	14	2	3	XM_005677544.1	-	Ephrin-A4 [Bos grunniens mutus]	ko04360//Axon guidance	-	-	-
chr3	53954578	53954781	0.000126	0	0.24	0	0.2	58	38	33.06	37.24	12	1	0	XM_005678240.1	-	PREDICTED: endophilin-B1 isoform 2 [Ovis aries]	ko04144//Endocytosis	-	-	-
chr5	26945866	26946076	5.24e-05	0.43	0.2	0.02	0.07	175	120	92.08	54.55	12	0	1	XM_005679947.1	-	PREDICTED: LOW QUALITY PROTEIN: serine/threonine-protein kinase receptor R3 [Ovis aries]	-	GO:0043005//neuron;GO:0016021//integral;GO:0044297//cell	GO:0005024//transforming;GO:0017002//activin-activated;GO:0019900//kinase;GO:0032403//protein;GO:0032550;GO:0019838//growth;GO:0043169//cation	GO:0001935//endothelial;GO:0030858//positive;GO:0043009//chordate;GO:0001945//lymph;GO:0002062//chondrocyte;GO:0016049//cell;GO:0010596//negative;GO:0044319//wound;GO:0051053//negative;GO:0001934//positive;GO:0030509//BMP;GO:0030857//negative;GO:0048771//tissue;GO:0048646//anatomical;GO:0003159;GO:0006260//DNA;GO:0071363//cellular;GO:0008015//blood;GO:0051259//protein;GO:0001953//negative;GO:0001…
chr5	54315946	54316168	0.000714	0	0.8	0	0.15	10	10	0.15	0.15	12	2	2	XM_005680277.1	-	PREDICTED: rho guanine nucleotide exchange factor 25 isoform 1 [Ovis aries]	-	GO:0031224//intrinsic;GO:0030016//myofibril	GO:0005088//Ras;GO:0008289//lipid;GO:0015103//inorganic	GO:0007266//Rho
chr5	97617203	97617417	0.000333	0	1	0	0.17	10	5	0.67	0.17	6	1	1	XM_005681029.1	+	Tetraspanin-11 [Bos grunniens mutus]	-	GO:0031224//intrinsic	-	-
chr7	13706119	13706339	0.0008	0.25	0.66	0.01	0.1	36	35	53.02	39.36	11	2	1	XM_005682489.1	-	A disintegrin and metalloproteinase with thrombospondin motifs 10 [Tupaia chinensis]	-	GO:0043205//fibril	GO:0004175//endopeptidase;GO:0046914//transition	GO:0019538//protein;GO:0007166//cell
chr7	46904811	46905062	0.000983	0.2	0.91	0.05	0.08	15	11	0.75	0.63	12	3	4	XM_005683018.1	-	PREDICTED: endothelial cell-specific chemotaxis regulator isoform 3 [Ovis aries]	-	GO:0031224//intrinsic	-	GO:0048646//anatomical;GO:0042221//response;GO:0048869//cellular
chr8	65166043	65166250	0.000189	0.32	0.81	0.11	0.2	28	32	0.84	2.84	15	1	0	XM_005684196.1	-	PREDICTED: zinc finger protein 84-like [Monodelphis domestica]	-	-	-	-
chr9	88171884	88172100	0.000456	0.33	0.75	0.12	0.01	39	36	36.26	27.8	16	1	1	XM_005684997.1	-	PREDICTED: protein unc-93 homolog A [Ovis aries]	-	GO:0031224//intrinsic	-	-
