# Supplementary material for: Reduced representation bisulfite sequencing (RRBS) of dairy goat mammary glands reveals DNA methylation profiles of integrated genome-wide and critical milk-related genes
Source: Oncotarget. 2017 Dec 15;8(70):115326–44. doi: 10.18632/oncotarget.23260 (PMC5777775; doi:10.18632/oncotarget.23260)
Supplement: Supplementary file 4 [file oncotarget-08-115326-s004.xlsx]

## Sheet: GOAT-PPARα-P3
PPARα-P3
Tissue
	CG Loci	1	2	3	4	5	6	7	8	9	10	11	12	13	14	15	16	17	18	19
M1		0	0	0	0	0	0	0	0	0	0	0	0	0	0	0	0	0	0	0
		0	0	0	1	1	1	1	1	1	1	1	1	1	1	1	1	1	1	1
		1	1	1	1	1	1	1	1	1	1	1	1	1	1	0	1	1	1	1
		1	0	1	1	1	0	1	1	1	1	1	0	0	0	0	0	0	0	0
		1	0	1	0	1	1	1	1	1	1	0	1	0	1	1	1	1	1	1
		0	0	0	0	0	0	0	0	0	0	0	0	0	0	0	0	0	0	0
		1	1	1	1	1	1	1	1	1	1	0	1	0	1	1	0	0	1	1
		1	0	1	1	1	1	1	1	1	1	1	1	1	1	1	1	1	1	1
		0	0	1	1	1	1	1	1	1	1	1	1	0	1	1	1	1	1	1
		1	1	0	1	0	0	0	0	0	0	0	0	0	0	0	0	0	0	0
		1	1	1	1	1	1	1	1	1	1	1	1	0	1	1	1	1	1	1
		0	0	0	0	0	0	0	0	0	0	0	0	1	1	1	1	1	1	1
		0	0	1	1	1	1	1	1	1	1	1	1	1	1	1	0	1	1	1
		0	0	1	1	1	1	1	1	1	1	1	1	0	1	1	1	1	1	1
	methylation	7	4	9	10	10	9	10	10	10	10	8	9	5	10	9	8	9	10	10
	unmethylation	7	10	5	4	4	5	4	4	4	4	6	5	9	4	5	6	5	4	4
	methylation rate	0.5	0.285714	0.642857	0.714286	0.714286	0.642857	0.714286	0.714286	0.714286	0.714286	0.571429	0.642857	0.357143	0.714286	0.642857	0.571429	0.642857	0.714286	0.714286
	unmethylation rate	0.5	0.714286	0.357143	0.285714	0.285714	0.357143	0.285714	0.285714	0.285714	0.285714	0.428571	0.357143	0.642857	0.285714	0.357143	0.428571	0.357143	0.285714	0.285714
M2		0	0	0	0	0	0	0	0	0	0	0	0	0	0	0	0	0	0	0
		0	0	0	0	0	0	0	0	0	0	0	0	0	0	0	0	0	0	0
		0	0	0	0	0	0	0	0	0	0	0	0	0	0	0	0	0	0	0
		0	0	0	0	0	0	0	0	0	0	0	0	0	0	0	1	1	0	1
		0	1	1	1	1	1	1	1	1	1	1	1	1	1	1	1	1	1	1
		1	1	1	1	1	1	1	1	1	1	1	1	0	1	1	1	1	1	1
		1	1	1	1	1	1	1	1	1	0	1	1	1	1	1	1	1	1	0
	methylation	2	3	3	3	3	3	3	3	3	2	3	3	2	3	3	4	4	3	3
	unmethylation	5	4	4	4	4	4	4	4	4	5	4	4	5	4	4	3	3	4	4
	methylation rate	0.285714	0.428571	0.428571	0.428571	0.428571	0.428571	0.428571	0.428571	0.428571	0.285714	0.428571	0.428571	0.285714	0.428571	0.428571	0.571429	0.571429	0.428571	0.428571
	unmethylation rate	0.714286	0.571429	0.571429	0.571429	0.571429	0.571429	0.571429	0.571429	0.571429	0.714286	0.571429	0.571429	0.714286	0.571429	0.571429	0.428571	0.428571	0.571429	0.571429
D1		1	0	1	1	1	1	1	1	1	1	1	1	1	1	1	1	1	1	1
		1	1	1	1	1	1	1	1	1	1	1	1	1	1	1	1	0	1	1
		0	0	0	0	0	0	0	0	0	0	0	0	0	0	0	0	0	0	1
		0	0	0	0	0	0	0	1	1	1	1	1	0	1	1	0	0	0	0
		1	1	1	1	1	1	1	1	1	1	1	1	1	1	1	1	1	1	1
		0	0	0	0	0	0	0	0	0	0	0	0	0	0	0	0	0	0	0
		1	1	1	1	1	1	1	1	0	1	0	1	1	1	1	0	1	1	1
		0	0	0	1	1	1	1	1	1	1	1	1	0	1	1	1	1	1	1
		1	1	1	1	1	1	1	1	1	1	1	1	1	1	1	1	1	1	1
		0	1	0	1	1	1	0	1	1	1	0	1	1	1	1	1	0	1	1
		0	0	0	1	1	0	0	0	1	1	0	0	1	0	1	1	1	0	1
		0	0	0	0	0	0	0	0	0	0	0	0	0	0	0	0	0	0	0
		1	1	1	1	1	0	1	1	1	1	1	1	1	1	1	1	1	1	0
		1	0	1	1	1	1	1	1	1	1	1	1	1	1	1	1	1	1	1
	methylation	7	6	7	10	10	8	8	10	10	11	8	10	9	10	11	9	8	9	10
	unmethylation	8	9	8	5	5	7	7	5	5	4	7	5	6	5	4	6	7	6	5
	methylation rate	0.466667	0.4	0.466667	0.666667	0.666667	0.533333	0.533333	0.666667	0.666667	0.733333	0.533333	0.666667	0.6	0.666667	0.733333	0.6	0.533333	0.6	0.666667
	unmethylation rate	0.533333	0.6	0.533333	0.333333	0.333333	0.466667	0.466667	0.333333	0.333333	0.266667	0.466667	0.333333	0.4	0.333333	0.266667	0.4	0.466667	0.4	0.333333
D2		1	1	1	1	1	0	1	1	1	1	1	1	1	1	1	1	1	1	1
		1	1	1	1	1	0	1	1	1	1	1	1	1	1	1	1	1	1	1
		0	0	1	1	1	0	1	1	1	1	0	1	1	1	1	1	1	0	0
		0	0	0	0	0	0	0	0	0	0	0	0	0	0	0	0	0	0	0
		0	1	0	1	1	1	1	1	1	1	1	1	1	1	1	1	1	1	0
		1	1	1	1	1	1	1	1	1	1	0	1	1	1	1	1	1	1	1
		1	1	0	0	0	0	0	0	1	0	0	0	0	0	0	0	0	0	0
		1	1	1	1	1	1	1	1	1	1	0	1	1	1	1	1	1	1	1
		1	1	1	1	0	1	1	1	1	1	0	0	0	0	0	0	0	0	0
		1	1	1	1	1	1	1	1	1	1	1	1	1	1	1	0	1	1	1
		1	0	1	1	1	1	1	1	1	1	1	1	1	1	1	1	1	1	1
		0	0	0	0	1	1	1	1	1	1	0	0	0	1	1	1	1	1	0
		1	1	1	1	1	1	1	1	1	1	1	1	1	1	1	1	1	1	1
		1	1	0	0	0	0	0	0	1	0	0	0	0	0	0	0	0	0	0
	methylation	10	10	9	10	10	8	11	11	13	11	6	9	9	10	10	9	10	9	7
	unmethylation	5	5	6	5	5	7	4	4	2	4	9	6	6	5	5	6	5	6	8
	methylation rate	0.666667	0.666667	0.6	0.666667	0.666667	0.533333	0.733333	0.733333	0.866667	0.733333	0.4	0.6	0.6	0.666667	0.666667	0.6	0.666667	0.6	0.466667
	unmethylation rate	0.333333	0.333333	0.4	0.333333	0.333333	0.466667	0.266667	0.266667	0.133333	0.266667	0.6	0.4	0.4	0.333333	0.333333	0.4	0.333333	0.4	0.533333
M-I		1	1	1	1	1	1	1	1	1	1	1	1	1	1	1	1	1	1	1
		1	1	0	1	1	1	1	1	1	1	0	1	1	1	1	1	1	0	1
		1	0	1	1	1	1	1	1	1	1	1	1	1	1	1	1	1	1	1
		1	1	1	1	1	1	1	1	1	1	1	1	1	1	1	1	1	1	1
		0	0	1	1	1	1	1	1	0	1	1	0	1	1	1	1	1	0	1
		1	1	0	1	1	1	1	1	1	1	0	1	1	1	1	1	1	0	1
		0	0	1	0	0	0	1	0	0	0	0	0	0	0	0	0	0	0	0
		0	0	1	1	1	1	1	1	0	1	1	0	1	1	1	1	1	0	1
		0	0	1	1	0	1	1	1	1	1	1	1	1	1	1	1	1	1	1
		0	0	0	0	0	0	0	1	0	0	0	0	0	0	0	0	0	0	0
		0	0	0	0	0	0	0	0	0	0	0	0	0	0	0	0	0	0	0
		0	0	0	0	0	0	0	0	0	0	1	1	0	1	1	1	1	0	0
		0	0	0	0	0	0	0	0	0	0	0	0	0	0	0	0	0	0	0
		0	0	0	0	0	0	0	0	0	0	0	0	0	0	0	0	0	0	0
		1	1	1	1	1	1	1	1	1	1	1	1	1	1	1	1	1	1	1
	methylation	6	5	8	9	8	9	10	10	7	9	8	8	9	10	10	10	10	5	9
	unmethylation	9	10	7	6	7	6	5	5	8	6	7	7	6	5	5	5	5	10	6
	methylation rate	0.4	0.333333	0.533333	0.6	0.533333	0.6	0.666667	0.666667	0.466667	0.6	0.533333	0.533333	0.6	0.666667	0.666667	0.666667	0.666667	0.333333	0.6
	unmethylation rate	0.6	0.666667	0.466667	0.4	0.466667	0.4	0.333333	0.333333	0.533333	0.4	0.466667	0.466667	0.4	0.333333	0.333333	0.333333	0.333333	0.666667	0.4
M-II		0	1	0	0	0	0	0	0	0	0	0	0	0	0	0	0	0	0	0
		1	1	0	1	0	1	1	1	1	1	1	1	1	1	0	1	1	1	1
		1	1	1	1	1	1	1	1	1	1	0	1	1	1	1	1	1	1	1
		1	1	0	1	0	1	1	1	1	1	0	1	0	0	1	0	1	1	0
		0	1	0	1	1	1	1	0	1	0	1	1	1	1	1	1	1	1	1
		1	0	1	1	1	1	0	1	1	0	1	1	1	0	1	1	1	1	1
		0	0	0	0	0	0	0	1	1	1	1	1	0	1	1	0	0	0	0
		0	1	0	1	1	1	1	1	1	1	1	1	1	1	1	1	0	1	1
		1	0	1	1	1	1	1	1	1	1	1	1	0	1	1	1	1	1	1
		1	1	0	1	0	0	0	0	0	0	0	0	0	0	0	0	0	0	0
		1	1	1	1	1	1	1	1	1	1	1	1	1	1	1	1	1	0	1
		0	0	0	0	0	0	0	0	0	0	0	0	0	0	0	0	1	1	0
		0	0	1	1	1	1	1	1	1	1	1	1	1	1	1	1	0	1	0
		0	0	0	0	0	0	0	0	0	0	0	0	0	0	0	0	1	1	0
		1	0	0	1	0	1	0	1	1	0	1	0	0	0	0	0	1	1	1
	methylation	8	8	5	11	7	10	8	10	11	8	9	10	7	8	9	8	10	11	8
	unmethylation	7	7	10	4	8	5	7	5	4	7	6	5	8	7	6	7	5	4	7
	methylation rate	0.533333	0.533333	0.333333	0.733333	0.466667	0.666667	0.533333	0.666667	0.733333	0.533333	0.6	0.666667	0.466667	0.533333	0.6	0.533333	0.666667	0.733333	0.533333
	unmethylation rate	0.466667	0.466667	0.666667	0.266667	0.533333	0.333333	0.466667	0.333333	0.266667	0.466667	0.4	0.333333	0.533333	0.466667	0.4	0.466667	0.333333	0.266667	0.466667
D-II		1	1	0	1	0	1	1	0	1	1	1	1	0	1	0	1	1	1	1
		0	0	1	1	1	1	1	1	1	1	1	1	1	1	1	0	1	1	1
		1	1	1	1	1	1	1	1	1	1	1	1	1	1	1	0	1	1	1
		0	0	0	1	1	1	0	1	1	1	0	0	1	0	1	0	0	0	0
		1	1	1	1	1	1	1	1	1	1	1	1	1	1	1	1	1	0	1
		1	1	1	1	1	1	1	1	1	1	1	1	1	1	1	1	1	1	1
		0	0	0	0	1	0	1	0	1	1	1	1	0	0	1	0	0	0	0
		0	1	1	1	1	1	1	1	1	1	0	0	0	0	0	0	1	0	0
		1	0	0	1	1	1	0	0	0	0	0	0	0	0	0	1	1	1	1
		0	0	1	1	1	1	1	1	1	1	1	0	1	0	0	0	0	0	0
		1	0	1	1	1	1	1	1	1	1	1	1	1	1	1	0	1	0	1
		1	1	1	1	1	1	1	1	1	1	1	0	1	1	1	1	1	1	1
		0	0	1	1	1	1	1	1	1	1	1	1	1	1	1	0	0	0	0
		0	0	0	0	1	0	1	1	1	1	0	0	1	1	0	1	0	1	1
		0	0	0	1	1	1	1	0	1	1	1	1	1	0	1	1	1	1	1
	methylation	7	6	9	13	14	13	13	11	14	14	11	9	11	9	10	7	10	8	10
	unmethylation	8	9	6	2	1	2	2	4	1	1	4	6	4	6	5	8	5	7	5
	methylation rate	0.466667	0.4	0.6	0.866667	0.933333	0.866667	0.866667	0.733333	0.933333	0.933333	0.733333	0.6	0.733333	0.6	0.666667	0.466667	0.666667	0.533333	0.666667
	unmethylation rate	0.533333	0.6	0.4	0.133333	0.0666667	0.133333	0.133333	0.266667	0.0666667	0.0666667	0.266667	0.4	0.266667	0.4	0.333333	0.533333	0.333333	0.466667	0.333333
D-II		0	0	0	0	0	0	0	0	1	0	0	0	0	0	1	1	0	1	0
		1	1	0	0	0	1	1	1	1	1	1	1	1	0	1	0	1	1	1
		0	0	0	1	0	0	0	0	1	1	0	1	1	1	1	0	1	1	1
		1	1	0	1	1	1	1	1	1	1	1	1	1	1	1	1	1	1	1
		0	1	0	1	1	1	1	1	0	1	1	1	0	1	1	1	1	1	1
		1	0	0	1	1	0	0	1	0	0	0	1	0	1	0	0	0	1	1
		1	0	0	1	1	0	0	1	0	0	0	1	0	1	0	0	0	1	1
		1	1	1	1	1	1	1	1	1	1	1	1	1	0	1	1	1	1	0
		1	1	1	0	1	1	1	1	1	1	1	1	1	1	1	1	1	1	1
		0	1	1	1	1	1	1	1	1	1	1	1	1	1	1	0	1	1	1
		1	1	1	1	1	1	1	1	1	1	1	1	1	1	1	1	1	1	1
		0	0	0	1	0	0	0	0	1	1	0	1	1	1	1	0	1	1	1
		1	1	1	1	1	1	0	1	1	0	1	1	1	1	1	1	1	1	1
	methylation	8	8	5	10	9	8	7	10	10	9	8	12	9	10	11	7	10	13	11
	unmethylation	5	5	8	3	4	5	6	3	3	4	5	1	4	3	2	6	3	0	2
	methylation rate	0.615385	0.615385	0.384615	0.769231	0.692308	0.615385	0.538462	0.769231	0.769231	0.692308	0.615385	0.923077	0.692308	0.769231	0.846154	0.538462	0.769231	1	0.846154
	unmethylation rate	0.384615	0.384615	0.615385	0.230769	0.307692	0.384615	0.461538	0.230769	0.230769	0.307692	0.384615	0.0769231	0.307692	0.230769	0.153846	0.461538	0.230769	0	0.153846

## Sheet: GOAT-RXRa-P1
RXRa-P1
Tissue
	CG Loci	1	2	3	4	5	6	7	8	9	10	11	12	13	14	15	16	17
M1		1	1	1	1	1	1	1	1	1	1	1	1	1	1	1	1	1
		1	0	1	1	1	1	1	1	1	1	1	1	0	1	1	0	0
		1	0	1	1	1	1	1	1	1	0	1	0	1	1	1	1	0
		1	0	0	0	0	1	0	0	0	0	1	0	0	1	1	1	0
		0	1	0	1	1	1	0	1	0	0	1	0	0	0	0	0	0
		1	1	1	1	1	1	1	0	1	1	1	1	0	1	1	1	1
		1	1	1	1	1	1	1	1	0	1	1	1	0	1	1	1	1
		1	0	1	1	1	1	1	1	0	1	1	1	1	1	1	0	1
		1	0	1	1	1	1	1	1	1	1	1	0	1	1	1	0	0
		1	0	0	0	0	0	0	0	0	0	1	0	0	1	0	0	1
		1	1	1	1	1	1	1	1	1	1	1	1	1	1	1	1	1
		1	1	1	1	1	1	1	1	1	1	1	1	0	1	1	1	1
		1	1	1	1	1	1	1	1	0	0	1	0	1	1	1	0	1
		0	1	1	1	1	1	1	1	0	1	1	0	1	0	0	0	0
		1	0	1	1	1	1	1	1	0	1	1	1	1	1	1	1	1
	methylation	13	8	12	13	13	14	12	12	7	10	15	8	8	13	12	8	9
	unmethylation	2	7	3	2	2	1	3	3	8	5	0	7	7	2	3	7	6
	methylation rate	0.866667	0.533333	0.8	0.866667	0.866667	0.933333	0.8	0.8	0.466667	0.666667	1	0.533333	0.533333	0.866667	0.8	0.533333	0.6
	unmethylation rate	0.133333	0.466667	0.2	0.133333	0.133333	0.0666667	0.2	0.2	0.533333	0.333333	0	0.466667	0.466667	0.133333	0.2	0.466667	0.4
M2		1	1	0	1	1	1	1	1	1	0	1	1	1	0	0	0	1
		1	1	1	1	1	1	1	1	1	1	1	1	1	1	1	1	1
		0	0	0	0	0	0	0	0	0	0	1	1	0	1	0	0	0
		1	1	1	1	1	1	1	1	1	1	1	1	1	1	1	1	1
		1	1	1	1	1	1	1	1	1	1	1	1	1	1	0	1	1
		1	0	1	1	1	1	1	1	1	1	1	0	1	1	1	0	0
		1	1	1	1	1	1	1	1	1	1	1	1	1	1	1	1	1
		1	1	0	1	1	1	1	1	1	0	1	1	1	1	1	0	0
	methylation	7	6	5	7	7	7	7	7	7	5	8	7	7	7	5	4	5
	unmethylation	1	2	3	1	1	1	1	1	1	3	0	1	1	1	3	4	3
	methylation rate	0.875	0.75	0.625	0.875	0.875	0.875	0.875	0.875	0.875	0.625	1	0.875	0.875	0.875	0.625	0.5	0.625
	unmethylation rate	0.125	0.25	0.375	0.125	0.125	0.125	0.125	0.125	0.125	0.375	0	0.125	0.125	0.125	0.375	0.5	0.375
D1		1	1	1	1	1	1	0	1	1	1	1	0	1	1	1	0	1
		1	1	1	1	1	1	0	1	1	1	1	0	1	1	1	0	1
		1	1	1	1	1	1	0	0	0	0	1	0	0	0	0	0	0
		1	0	0	0	0	0	0	0	0	0	1	0	0	0	1	1	1
		1	1	1	1	1	1	1	1	1	1	1	1	1	1	0	0	1
		1	1	1	1	1	1	1	1	1	1	1	1	1	1	1	1	1
		1	1	1	1	1	1	0	1	0	0	1	1	1	1	1	0	0
		1	1	1	1	1	1	1	1	1	1	1	1	1	1	1	1	1
		1	1	1	1	1	1	1	0	1	1	1	1	1	1	1	1	1
		1	1	1	1	1	1	1	1	1	1	1	1	0	1	1	1	0
		1	1	1	1	1	1	1	1	0	1	1	1	1	1	1	1	1
		1	1	1	1	1	1	1	1	1	1	1	1	1	1	1	0	1
		0	1	0	1	1	1	0	1	0	1	1	1	1	0	1	0	0
		1	1	1	1	1	1	1	1	1	1	1	0	1	1	0	0	0
		0	0	0	0	0	0	0	0	0	0	0	0	0	0	0	0	0
	methylation	13	13	12	13	13	13	8	11	9	11	14	9	11	11	11	6	9
	unmethylation	2	2	3	2	2	2	7	4	6	4	1	6	4	4	4	9	6
	methylation rate	0.866667	0.866667	0.8	0.866667	0.866667	0.866667	0.533333	0.733333	0.6	0.733333	0.933333	0.6	0.733333	0.733333	0.733333	0.4	0.6
	unmethylation rate	0.133333	0.133333	0.2	0.133333	0.133333	0.133333	0.466667	0.266667	0.4	0.266667	0.0666667	0.4	0.266667	0.266667	0.266667	0.6	0.4
D2		1	0	0	1	1	1	1	1	1	0	1	0	0	1	1	0	0
		0	0	0	0	0	0	0	0	0	0	0	0	0	0	0	0	0
		1	0	1	1	1	1	1	1	1	0	1	1	1	1	1	1	0
		1	0	1	1	1	1	1	1	1	1	1	0	1	1	1	1	1
		1	1	1	1	1	1	1	1	0	1	1	0	1	1	0	0	1
		1	0	1	1	1	1	1	1	0	0	1	0	0	0	0	0	0
		1	0	1	1	1	1	1	1	0	0	1	0	0	0	0	0	0
		1	0	1	1	1	1	0	1	1	1	1	0	0	1	1	1	0
		1	1	1	1	1	1	1	1	1	1	1	0	1	1	1	1	1
		1	1	1	1	1	1	1	1	1	1	1	1	1	1	1	1	1
		0	0	0	0	0	0	0	0	0	0	0	0	0	0	0	0	0
		1	0	0	1	0	1	0	1	1	1	1	1	1	1	1	1	1
		1	0	0	1	0	1	0	1	1	1	1	0	1	0	1	0	0
		0	1	0	1	1	1	1	1	1	1	1	0	0	0	0	0	0
	methylation	11	4	8	12	10	12	9	12	9	8	12	3	7	8	8	6	5
	unmethylation	3	10	6	2	4	2	5	2	5	6	2	11	7	6	6	8	9
	methylation rate	0.785714	0.285714	0.571429	0.857143	0.714286	0.857143	0.642857	0.857143	0.642857	0.571429	0.857143	0.214286	0.5	0.571429	0.571429	0.428571	0.357143
	unmethylation rate	0.214286	0.714286	0.428571	0.142857	0.285714	0.142857	0.357143	0.142857	0.357143	0.428571	0.142857	0.785714	0.5	0.428571	0.428571	0.571429	0.642857
M-I		1	1	0	1	1	1	1	1	1	1	1	1	0	1	1	1	1
		1	1	1	1	0	1	1	1	0	1	1	1	1	1	1	1	1
		1	1	1	1	1	1	1	1	0	1	1	0	0	1	1	0	0
		1	0	0	1	1	1	0	1	0	1	1	1	0	1	0	0	0
		1	1	1	1	1	1	1	1	1	1	1	0	0	1	1	1	1
		1	0	1	1	1	1	1	0	1	1	1	1	0	1	1	1	0
		0	0	0	0	0	0	0	0	0	0	1	0	0	0	0	0	0
		1	1	1	1	1	1	1	0	1	0	1	1	1	0	1	0	0
		1	1	1	1	1	1	1	1	1	1	1	1	1	1	1	1	1
		1	1	1	1	1	1	1	1	1	1	1	1	1	1	1	1	1
		1	0	1	1	1	1	1	1	1	1	1	1	1	1	1	0	1
		0	1	0	1	1	1	1	1	1	1	1	1	0	1	1	1	0
		0	0	0	0	0	0	0	0	0	0	1	0	0	0	0	0	0
		0	0	0	0	0	0	0	0	0	0	0	0	0	0	0	0	0
		1	1	1	1	1	1	1	1	0	1	1	1	1	1	1	1	1
	methylation	11	9	9	12	11	12	11	10	8	11	14	10	6	11	11	8	7
	unmethylation	4	6	6	3	4	3	4	5	7	4	1	5	9	4	4	7	8
	methylation rate	0.733333	0.6	0.6	0.8	0.733333	0.8	0.733333	0.666667	0.533333	0.733333	0.933333	0.666667	0.4	0.733333	0.733333	0.533333	0.466667
	unmethylation rate	0.266667	0.4	0.4	0.2	0.266667	0.2	0.266667	0.333333	0.466667	0.266667	0.0666667	0.333333	0.6	0.266667	0.266667	0.466667	0.533333
M-II		1	1	1	1	1	1	1	1	1	1	1	1	1	1	1	1	1
		1	1	1	1	1	1	1	1	1	1	1	1	1	1	1	1	1
		1	1	0	1	1	1	1	1	1	1	1	1	1	1	0	0	1
		1	0	1	1	1	1	1	1	1	1	1	1	1	1	0	1	1
		1	0	1	1	1	1	1	1	0	1	1	0	1	1	0	0	0
		0	0	0	0	1	1	1	1	1	0	0	0	1	1	1	1	1
		1	1	1	1	1	1	1	1	1	1	1	1	1	1	0	1	1
		1	1	0	1	1	1	1	1	1	1	1	1	1	0	1	1	1
		1	1	1	1	0	0	1	1	1	1	1	0	0	0	1	1	1
		1	1	1	1	1	1	0	0	0	0	0	0	0	0	0	0	0
		1	1	1	1	1	1	1	1	1	1	1	1	1	0	1	1	1
		1	1	1	1	1	1	1	1	1	1	1	1	1	1	1	1	1
		1	1	1	1	1	1	1	1	1	1	1	0	1	1	1	0	1
		1	1	1	1	1	1	1	1	1	0	1	1	1	1	0	0	1
		0	0	0	0	0	0	0	0	0	0	0	0	0	0	0	0	0
	methylation	13	11	11	13	13	13	13	13	12	11	12	9	12	10	8	9	12
	unmethylation	2	4	4	2	2	2	2	2	3	4	3	6	3	5	7	6	3
	methylation rate	0.866667	0.733333	0.733333	0.866667	0.866667	0.866667	0.866667	0.866667	0.8	0.733333	0.8	0.6	0.8	0.666667	0.533333	0.6	0.8
	unmethylation rate	0.133333	0.266667	0.266667	0.133333	0.133333	0.133333	0.133333	0.133333	0.2	0.266667	0.2	0.4	0.2	0.333333	0.466667	0.4	0.2
D-I		1	1	1	1	1	1	1	1	1	1	1	1	1	0	0	1	1
		1	1	1	1	1	1	1	1	1	0	1	1	1	1	1	0	1
		1	1	1	1	1	1	1	1	1	1	1	1	1	1	0	1	1
		0	0	0	1	0	0	0	0	0	0	1	0	0	0	0	0	1
		1	1	1	1	1	1	1	1	1	1	1	1	1	1	1	1	1
		1	1	1	1	1	1	1	1	0	1	1	1	1	1	1	0	1
		1	1	1	1	1	1	1	1	1	1	1	0	1	1	1	1	0
		1	1	1	1	1	1	1	1	1	1	1	1	1	1	0	1	1
		1	1	1	1	1	1	1	1	0	1	1	1	1	1	1	1	0
		1	1	1	1	1	1	1	1	1	1	0	1	1	1	0	1	1
		0	0	0	0	0	0	0	0	0	0	0	0	0	0	0	0	0
		0	0	0	0	0	0	0	0	0	0	1	0	0	0	0	0	0
		1	1	1	1	1	1	1	1	1	1	1	1	1	1	1	1	0
		1	1	1	1	1	1	1	1	1	1	1	0	1	1	0	1	1
		1	1	1	1	1	1	1	1	1	0	1	1	1	1	0	0	1
	methylation	12	12	12	13	12	12	12	12	10	10	13	10	12	11	6	9	10
	unmethylation	3	3	3	2	3	3	3	3	5	5	2	5	3	4	9	6	5
	methylation rate	0.8	0.8	0.8	0.866667	0.8	0.8	0.8	0.8	0.666667	0.666667	0.866667	0.666667	0.8	0.733333	0.4	0.6	0.666667
	unmethylation rate	0.2	0.2	0.2	0.133333	0.2	0.2	0.2	0.2	0.333333	0.333333	0.133333	0.333333	0.2	0.266667	0.6	0.4	0.333333
D-II		1	0	0	1	1	1	1	1	1	1	1	0	0	1	0	1	0
		1	0	0	1	1	0	1	1	1	1	1	0	0	0	0	0	0
		1	0	1	1	1	1	1	0	0	1	1	1	0	0	1	0	1
		0	0	1	1	1	1	0	1	0	1	1	0	0	0	0	0	0
		0	1	0	1	0	0	1	0	0	0	1	0	0	1	0	0	0
		1	0	0	0	0	0	0	0	0	0	0	0	0	1	1	1	1
		1	0	1	1	1	1	1	1	1	1	1	0	1	0	0	0	0
		1	0	0	1	1	0	1	1	1	1	1	1	1	0	0	0	0
		1	0	1	1	1	1	1	1	1	1	1	0	1	1	0	0	1
		0	0	0	0	0	0	0	0	0	0	1	0	0	0	0	0	0
		1	1	0	1	1	1	0	1	1	1	1	0	0	0	0	0	0
		1	1	1	0	1	1	0	1	0	1	1	0	0	0	0	1	1
		1	0	1	1	1	1	1	0	1	1	1	1	1	1	1	1	0
		1	1	1	1	1	1	1	1	1	0	1	0	0	0	0	0	1
	methylation	11	4	7	11	11	9	9	9	8	10	13	3	4	5	3	4	5
	unmethylation	3	10	7	3	3	5	5	5	6	4	1	11	10	9	11	10	9
	methylation rate	0.785714	0.285714	0.5	0.785714	0.785714	0.642857	0.642857	0.642857	0.571429	0.714286	0.928571	0.214286	0.285714	0.357143	0.214286	0.285714	0.357143
	unmethylation rate	0.214286	0.714286	0.5	0.214286	0.214286	0.357143	0.357143	0.357143	0.428571	0.285714	0.0714286	0.785714	0.714286	0.642857	0.785714	0.714286	0.642857

## Sheet: HUMAN-NPY-P1
NPY-P1
Cells
	CG Loci	1	2	3	4	5	6	7	8	9	10	11	12	13	14	15	16
MCF10A-1		0	0	1	1	0	1	1	1	1	1	1	1	0	1	0	1
		1	0	1	0	0	1	1	1	1	1	1	1	0	1	0	0
		1	0	1	1	1	1	0	1	1	1	0	1	1	1	1	0
		0	0	1	1	1	1	0	1	1	1	0	1	0	1	0	0
		1	1	1	1	1	1	1	1	1	1	1	1	1	1	0	0
		0	0	1	1	0	1	0	1	0	1	0	0	0	0	1	0
		1	0	1	1	1	1	0	1	1	1	1	1	1	1	0	0
		1	0	0	0	0	0	0	1	1	1	1	0	0	0	0	0
		1	0	1	1	1	1	1	1	1	1	1	1	1	1	0	0
		1	0	1	1	1	1	0	1	1	1	1	1	1	1	0	0
		0	1	1	1	0	0	0	1	1	1	0	1	0	0	1	1
		1	0	1	0	0	1	1	1	1	1	1	1	1	1	0	0
		0	0	1	1	1	1	0	1	1	1	1	1	0	1	0	0
		1	1	1	1	0	1	0	0	1	1	0	1	1	1	0	0
	methylation	9	3	13	11	7	12	5	13	13	14	9	12	7	11	3	2
	unmethylation	5	11	1	3	7	2	9	1	1	0	5	2	7	3	11	12
	methylation rate	0.642857	0.214286	0.928571	0.785714	0.5	0.857143	0.357143	0.928571	0.928571	1	0.642857	0.857143	0.5	0.785714	0.214286	0.142857
	unmethylation rate	0.357143	0.785714	0.0714286	0.214286	0.5	0.142857	0.642857	0.0714286	0.0714286	0	0.357143	0.142857	0.5	0.214286	0.785714	0.857143
MCF10A-2		0	0	1	1	0	0	0	1	1	1	1	1	1	1	1	0
		0	1	1	1	0	1	0	1	1	1	0	0	0	1	1	0
		0	1	1	0	0	1	0	1	1	1	1	1	0	0	1	0
		0	0	0	0	0	0	0	1	1	1	1	1	0	0	0	0
		0	0	0	0	0	0	0	1	1	1	1	1	0	0	0	0
		0	0	1	1	0	1	0	1	1	1	0	1	0	1	0	0
		0	0	1	1	1	1	0	1	1	1	1	1	1	0	1	1
		1	0	1	1	1	0	1	1	1	1	1	1	1	1	1	0
		0	0	1	1	1	1	0	1	1	1	1	1	1	1	1	1
		0	0	0	1	0	0	0	1	1	1	1	0	0	0	0	0
		0	0	0	0	0	0	0	1	1	1	1	1	0	0	0	0
		1	1	1	1	1	1	0	1	1	1	1	1	1	1	0	0
		0	0	1	1	1	1	0	1	1	1	1	1	1	1	1	1
		0	1	1	0	0	1	0	1	1	1	1	1	0	0	1	0
		0	0	0	0	0	0	0	1	1	1	1	1	1	1	1	0
	methylation	2	4	10	9	5	8	1	15	15	15	13	13	7	8	9	3
	unmethylation	13	11	5	6	10	7	14	0	0	0	2	2	8	7	6	12
	methylation rate	0.133333	0.266667	0.666667	0.6	0.333333	0.533333	0.0666667	1	1	1	0.866667	0.866667	0.466667	0.533333	0.6	0.2
	unmethylation rate	0.866667	0.733333	0.333333	0.4	0.666667	0.466667	0.933333	0	0	0	0.133333	0.133333	0.533333	0.466667	0.4	0.8
MCF-7-1		0	0	0	1	1	1	1	1	1	1	1	1	1	1	1	1
		1	1	1	1	1	1	1	1	1	1	1	1	1	1	0	0
		1	1	1	1	1	1	1	1	1	1	1	1	1	1	1	1
		0	0	0	1	1	1	1	1	1	1	1	1	1	1	1	0
		1	1	1	1	1	1	1	1	1	1	1	1	1	1	1	1
		1	1	0	1	1	1	1	1	1	1	1	1	1	1	1	1
		1	0	0	0	1	0	1	1	1	1	0	0	1	1	1	1
		1	1	1	0	1	1	1	1	1	0	1	1	1	1	1	0
	methylation	6	5	4	6	8	7	8	8	8	7	7	7	8	8	7	4
	unmethylation	2	3	4	2	0	1	0	0	0	1	1	1	0	0	1	4
	methylation rate	0.75	0.625	0.5	0.75	1	0.875	1	1	1	0.875	0.875	0.875	1	1	0.875	0.5
	unmethylation rate	0.25	0.375	0.5	0.25	0	0.125	0	0	0	0.125	0.125	0.125	0	0	0.125	0.5
MCF-7-2		1	0	1	1	1	1	1	1	1	1	1	1	1	1	1	1
		1	1	1	1	1	1	1	1	1	1	1	1	1	1	1	1
		1	1	1	1	1	1	1	1	1	1	1	1	1	1	0	0
		1	1	1	1	1	1	1	1	1	1	1	1	1	1	0	0
		1	1	1	1	1	1	1	1	1	1	1	1	1	1	1	0
		0	0	0	1	1	1	0	1	1	1	1	1	1	1	1	0
		1	0	1	1	1	1	1	1	1	1	0	1	1	1	1	1
		1	1	1	1	0	1	1	1	1	1	1	1	1	1	0	1
		1	1	1	1	1	1	1	1	1	1	1	1	1	1	0	0
		0	0	1	1	0	1	1	1	1	1	1	1	1	1	1	1
		0	0	1	1	1	1	1	1	1	1	1	1	1	1	1	1
		1	1	1	1	1	1	1	1	1	1	1	1	1	1	1	1
		1	1	1	1	1	1	1	1	1	1	1	1	1	1	1	0
	methylation	10	8	12	13	11	13	12	13	13	13	12	13	13	13	9	7
	unmethylation	4	6	2	1	3	1	2	1	1	1	2	1	1	1	5	7
	methylation rate	0.714286	0.571429	0.857143	0.928571	0.785714	0.928571	0.857143	0.928571	0.928571	0.928571	0.857143	0.928571	0.928571	0.928571	0.642857	0.5
	unmethylation rate	0.285714	0.428571	0.142857	0.0714286	0.214286	0.0714286	0.142857	0.0714286	0.0714286	0.0714286	0.142857	0.0714286	0.0714286	0.0714286	0.357143	0.5

## Sheet: HUMAN-PPARα-P1
PPARα-P1
Cells
	CG Loci	1	2	3	4	5	6	7	8	9	10	11	12	13	14	15	16	17
MCF10A-1		1	1	0	0	0	1	1	1	1	1	1	1	1	0	1	0	0
		1	1	1	0	0	1	1	0	1	1	0	1	0	0	1	1	1
		1	1	0	0	0	1	0	0	1	1	0	1	1	1	1	1	0
		1	1	0	0	0	1	0	1	1	1	0	1	0	0	1	1	1
		1	1	0	0	0	0	1	1	1	0	1	1	1	1	0	0	0
		1	1	0	0	1	0	1	1	1	0	1	1	1	0	1	0	1
		1	1	0	0	0	0	0	0	0	0	1	1	1	0	1	0	0
		1	1	0	0	1	1	0	0	1	1	1	1	0	0	1	1	1
		1	1	0	0	0	1	0	1	1	1	1	1	0	0	1	1	1
		1	1	0	0	0	1	0	0	0	0	1	1	1	0	1	1	1
		1	1	0	0	0	0	1	0	0	0	1	1	1	1	0	0	0
		1	1	0	0	1	0	0	1	1	0	1	1	0	0	0	1	1
		1	0	0	0	1	1	0	1	1	1	1	1	0	0	0	0	0
	methylation	14	13	1	0	4	8	5	7	10	7	10	14	7	3	9	7	7
	unmethylation	0	1	13	14	10	6	9	7	4	7	4	0	7	11	5	7	7
	methylation rate	1	0.928571	0.0714286	0	0.285714	0.571429	0.357143	0.5	0.714286	0.5	0.714286	1	0.5	0.214286	0.642857	0.5	0.5
	unmethylation rate	0	0.0714286	0.928571	1	0.714286	0.428571	0.642857	0.5	0.285714	0.5	0.285714	0	0.5	0.785714	0.357143	0.5	0.5
MCF10A-2		1	1	0	0	0	1	1	0	0	1	1	1	0	0	1	0	1
		1	1	0	0	0	1	0	0	1	1	0	1	0	0	1	1	1
		1	1	0	0	0	1	1	0	1	0	1	1	1	1	1	1	0
		1	0	0	0	0	1	1	0	1	0	1	1	0	0	0	0	0
		1	1	0	0	0	0	1	0	0	0	1	1	1	1	1	1	1
		1	1	0	0	0	0	0	0	1	0	1	1	1	1	0	0	0
		1	1	1	0	0	1	0	0	1	1	0	1	1	0	0	0	0
		1	0	0	0	0	0	0	0	1	1	1	1	0	0	0	0	1
		1	1	0	0	0	0	1	0	0	0	1	1	1	1	1	1	1
		1	1	0	0	0	0	1	0	0	0	1	1	1	1	1	1	1
		1	1	0	0	0	1	1	0	0	0	1	1	1	0	0	0	0
		1	0	0	0	0	0	0	0	1	0	1	1	1	0	1	0	0
		1	1	0	0	1	1	1	0	1	0	1	1	1	0	1	0	1
		1	1	1	0	0	1	0	0	1	0	1	1	0	1	1	0	0
	methylation	14	11	2	0	1	8	8	0	9	4	12	14	9	6	9	5	7
	unmethylation	0	3	12	14	13	6	6	14	5	10	2	0	5	8	5	9	7
	methylation rate	1	0.785714	0.142857	0	0.0714286	0.571429	0.571429	0	0.642857	0.285714	0.857143	1	0.642857	0.428571	0.642857	0.357143	0.5
	unmethylation rate	0	0.214286	0.857143	1	0.928571	0.428571	0.428571	1	0.357143	0.714286	0.142857	0	0.357143	0.571429	0.357143	0.642857	0.5
MCF7-1		1	1	1	1	1	1	1	1	1	1	1	1	1	1	1	1	1
		1	1	1	1	1	1	1	1	1	1	1	1	1	1	1	1	0
		1	1	1	0	1	1	1	1	1	1	1	1	1	1	1	1	1
		1	1	1	1	1	1	1	1	1	1	1	1	1	1	1	1	1
		1	1	1	1	1	1	1	1	1	1	1	1	1	1	1	0	1
		1	1	1	0	1	1	1	0	1	1	1	1	1	1	1	0	1
		1	1	1	0	1	0	1	1	1	1	0	0	1	1	1	1	1
		1	1	1	1	1	1	1	1	1	1	1	1	1	1	1	1	1
		1	1	0	0	1	1	1	1	1	1	1	1	1	1	1	1	1
		1	1	1	1	1	1	1	1	1	1	1	1	1	1	1	1	1
		1	1	1	1	1	1	1	1	1	1	1	1	1	1	1	1	1
		1	1	1	0	1	1	1	1	1	1	1	1	1	1	1	1	1
		1	1	1	1	1	1	1	1	1	1	1	1	1	1	1	1	1
		1	1	1	1	1	1	1	1	1	1	1	1	1	1	1	1	1
	methylation	14	14	13	9	14	13	14	13	14	14	13	13	14	14	14	12	13
	unmethylation	0	0	1	5	0	1	0	1	0	0	1	1	0	0	0	2	1
	methylation rate	1	1	0.928571	0.642857	1	0.928571	1	0.928571	1	1	0.928571	0.928571	1	1	1	0.857143	0.928571
	unmethylation rate	0	0	0.0714286	0.357143	0	0.0714286	0	0.0714286	0	0	0.0714286	0.0714286	0	0	0	0.142857	0.0714286
MCF7-2		1	1	1	1	0	1	1	1	1	1	1	1	1	1	1	1	1
		1	1	1	1	1	1	1	1	1	1	1	1	1	1	1	1	1
		1	1	1	1	1	1	1	1	1	1	1	1	1	1	1	1	1
		1	1	1	1	1	1	1	1	1	1	1	1	1	1	1	0	1
		1	1	0	0	1	1	1	1	1	1	1	1	1	1	1	1	1
		1	1	1	1	1	1	1	1	1	1	1	1	1	1	1	1	1
		1	1	0	1	1	1	1	1	1	1	1	1	1	1	1	1	1
		1	1	1	0	1	1	1	1	1	1	1	1	1	1	1	1	1
		1	1	1	1	1	1	1	1	1	1	1	1	1	1	1	1	1
		1	1	1	1	1	1	1	1	1	1	1	1	1	1	1	1	1
		1	1	1	1	1	1	1	1	1	0	1	1	1	1	1	1	1
		1	1	1	1	1	1	1	1	1	1	1	1	1	1	1	1	1
		1	1	1	1	1	1	1	1	1	1	1	1	1	1	1	1	1
		1	1	1	1	1	1	1	1	1	1	1	1	1	1	1	0	1
		1	1	1	1	1	1	1	1	1	1	1	1	1	1	1	1	1
	methylation	14	14	12	12	13	14	14	14	14	13	14	14	14	14	14	12	14
	unmethylation	0	0	2	2	1	0	0	0	0	1	0	0	0	0	0	2	0
	methylation rate	1	1	0.857143	0.857143	0.928571	1	1	1	1	0.928571	1	1	1	1	1	0.857143	1
	unmethylation rate	0	0	0.142857	0.142857	0.0714286	0	0	0	0	0.0714286	0	0	0	0	0	0.142857	0
