# Supplementary material for: Reduced representation bisulfite sequencing (RRBS) of dairy goat mammary glands reveals DNA methylation profiles of integrated genome-wide and critical milk-related genes
Source: Oncotarget. 2017 Dec 15;8(70):115326–44. doi: 10.18632/oncotarget.23260 (PMC5777775; doi:10.18632/oncotarget.23260)
Supplement: Supplementary file 5 [file oncotarget-08-115326-s005.xlsx]

## Sheet: goat-PPARα-P3
goat-PPARα-P3		Single CG loci
Tissue		1	2	3	4	5	6	7	8	9	10	11	12	13	14	15	16	17	18	19	Total
D1	methylation	7	6	7	10	10	8	8	10	10	11	8	10	9	10	11	9	8	9	10	171
	unmethylation	8	9	8	5	5	7	7	5	5	4	7	5	6	5	4	6	7	6	5	114
	methylation rate	0.466667	0.4	0.466667	0.666667	0.666667	0.533333	0.533333	0.666667	0.666667	0.733333	0.533333	0.666667	0.6	0.666667	0.733333	0.6	0.533333	0.6	0.666667	0.6
	unmethylation rate	0.533333	0.6	0.533333	0.333333	0.333333	0.466667	0.466667	0.333333	0.333333	0.266667	0.466667	0.333333	0.4	0.333333	0.266667	0.4	0.466667	0.4	0.333333	0.4
D2	methylation	10	10	9	10	10	8	11	11	13	11	6	9	9	10	10	9	10	9	7	182
	unmethylation	5	5	6	5	5	7	4	4	2	4	9	6	6	5	5	6	5	6	8	103
	methylation rate	0.666667	0.666667	0.6	0.666667	0.666667	0.533333	0.733333	0.733333	0.866667	0.733333	0.4	0.6	0.6	0.666667	0.666667	0.6	0.666667	0.6	0.466667	0.638596
	unmethylation rate	0.333333	0.333333	0.4	0.333333	0.333333	0.466667	0.266667	0.266667	0.133333	0.266667	0.6	0.4	0.4	0.333333	0.333333	0.4	0.333333	0.4	0.533333	0.361404
D-I	methylation	7	6	9	13	14	13	13	11	14	14	11	9	11	9	10	7	10	8	10	199
	unmethylation	8	9	6	2	1	2	2	4	1	1	4	6	4	6	5	8	5	7	5	86
	methylation rate	0.466667	0.4	0.6	0.866667	0.933333	0.866667	0.866667	0.733333	0.933333	0.933333	0.733333	0.6	0.733333	0.6	0.666667	0.466667	0.666667	0.533333	0.666667	0.698246
	unmethylation rate	0.533333	0.6	0.4	0.133333	0.0666667	0.133333	0.133333	0.266667	0.0666667	0.0666667	0.266667	0.4	0.266667	0.4	0.333333	0.533333	0.333333	0.466667	0.333333	0.301754
D-II	methylation	8	8	5	10	9	8	7	10	10	9	8	12	9	10	11	7	10	13	11	175
	unmethylation	5	5	8	3	4	5	6	3	3	4	5	1	4	3	2	6	3	0	2	72
	methylation rate	0.615385	0.615385	0.384615	0.769231	0.692308	0.615385	0.538462	0.769231	0.769231	0.692308	0.615385	0.923077	0.692308	0.769231	0.846154	0.538462	0.769231	1	0.846154	0.708502
	unmethylation rate	0.384615	0.384615	0.615385	0.230769	0.307692	0.384615	0.461538	0.230769	0.230769	0.307692	0.384615	0.0769231	0.307692	0.230769	0.153846	0.461538	0.230769	0	0.153846	0.291498
total-methylation		32	30	30	43	43	37	39	42	47	45	33	40	38	39	42	32	38	39	38	727
total-unmethylation		26	28	28	15	15	21	19	16	11	13	25	18	20	19	16	26	20	19	20	375
total-methylation rate		0.551724	0.517241	0.517241	0.741379	0.741379	0.637931	0.672414	0.724138	0.810345	0.775862	0.568966	0.689655	0.655172	0.672414	0.724138	0.551724	0.655172	0.672414	0.655172	0.65971
total-unmethylation rate		0.448276	0.482759	0.482759	0.258621	0.258621	0.362069	0.327586	0.275862	0.189655	0.224138	0.431034	0.310345	0.344828	0.327586	0.275862	0.448276	0.344828	0.327586	0.344828	0.34029
M1	methylation	7	4	9	10	10	9	10	10	10	10	8	9	5	10	9	8	9	10	10	167
	unmethylation	7	10	5	4	4	5	4	4	4	4	6	5	9	4	5	6	5	4	4	99
	methylation rate	0.5	0.285714	0.642857	0.714286	0.714286	0.642857	0.714286	0.714286	0.714286	0.714286	0.571429	0.642857	0.357143	0.714286	0.642857	0.571429	0.642857	0.714286	0.714286	0.62782
	unmethylation rate	0.5	0.714286	0.357143	0.285714	0.285714	0.357143	0.285714	0.285714	0.285714	0.285714	0.428571	0.357143	0.642857	0.285714	0.357143	0.428571	0.357143	0.285714	0.285714	0.37218
M2	methylation	2	3	3	3	3	3	3	3	3	2	3	3	2	3	3	4	4	3	3	56
	unmethylation	5	4	4	4	4	4	4	4	4	5	4	4	5	4	4	3	3	4	4	77
	methylation rate	0.285714	0.428571	0.428571	0.428571	0.428571	0.428571	0.428571	0.428571	0.428571	0.285714	0.428571	0.428571	0.285714	0.428571	0.428571	0.571429	0.571429	0.428571	0.428571	0.421053
	unmethylation rate	0.714286	0.571429	0.571429	0.571429	0.571429	0.571429	0.571429	0.571429	0.571429	0.714286	0.571429	0.571429	0.714286	0.571429	0.571429	0.428571	0.428571	0.571429	0.571429	0.578947
M-I	methylation	6	5	8	9	8	9	10	10	7	9	8	8	9	10	10	10	10	5	9	160
	unmethylation	9	10	7	6	7	6	5	5	8	6	7	7	6	5	5	5	5	10	6	125
	methylation rate	0.4	0.333333	0.533333	0.6	0.533333	0.6	0.666667	0.666667	0.466667	0.6	0.533333	0.533333	0.6	0.666667	0.666667	0.666667	0.666667	0.333333	0.6	0.561404
	unmethylation rate	0.6	0.666667	0.466667	0.4	0.466667	0.4	0.333333	0.333333	0.533333	0.4	0.466667	0.466667	0.4	0.333333	0.333333	0.333333	0.333333	0.666667	0.4	0.438596
M-II	methylation	8	8	5	11	7	10	8	10	11	8	9	10	7	8	9	8	10	11	8	166
	unmethylation	7	7	10	4	8	5	7	5	4	7	6	5	8	7	6	7	5	4	7	119
	methylation rate	0.533333	0.533333	0.333333	0.733333	0.466667	0.666667	0.533333	0.666667	0.733333	0.533333	0.6	0.666667	0.466667	0.533333	0.6	0.533333	0.666667	0.733333	0.533333	0.582456
	unmethylation rate	0.466667	0.466667	0.666667	0.266667	0.533333	0.333333	0.466667	0.333333	0.266667	0.466667	0.4	0.333333	0.533333	0.466667	0.4	0.466667	0.333333	0.266667	0.466667	0.417544
total-methylation		23	20	25	33	28	31	31	33	31	29	28	30	23	31	31	30	33	29	30	549
total-unmethylation		28	31	26	18	23	20	20	18	20	22	23	21	28	20	20	21	18	22	21	420
total-methylation rate		0.45098	0.392157	0.490196	0.647059	0.54902	0.607843	0.607843	0.647059	0.607843	0.568627	0.54902	0.588235	0.45098	0.607843	0.607843	0.588235	0.647059	0.568627	0.588235	0.566563
total-unmethylation rate		0.54902	0.607843	0.509804	0.352941	0.45098	0.392157	0.392157	0.352941	0.392157	0.431373	0.45098	0.411765	0.54902	0.392157	0.392157	0.411765	0.352941	0.431373	0.411765	0.433437
χ2-test (P value)		P=0.340	P=0.248	P=0.849	P=0.304	P=0.045	P=0.843	P=0.550	P=0.414	P=0.032	P=0.025	P=0.849	P=0.319	P=0.036	P=0.550	P=0.225	P=0.846	P=1.000	P=0.323	P=0.553	P<0.001

## Sheet: goat-RXRa-P1
goat-RXRa-P1		Single CG loci
Tissue		1	2	3	4	5	6	7	8	9	10	11	12	13	14	15	16	17	Total
D1	methylation	13	13	12	13	13	13	8	11	9	11	14	9	11	11	11	6	9	187
	unmethylation	2	2	3	2	2	2	7	4	6	4	1	6	4	4	4	9	6	68
	methylation rate	0.866667	0.866667	0.8	0.866667	0.866667	0.866667	0.533333	0.733333	0.6	0.733333	0.933333	0.6	0.733333	0.733333	0.733333	0.4	0.6	0.733333
	unmethylation rate	0.133333	0.133333	0.2	0.133333	0.133333	0.133333	0.466667	0.266667	0.4	0.266667	0.0666667	0.4	0.266667	0.266667	0.266667	0.6	0.4	0.266667
D2	methylation	11	4	8	12	10	12	9	12	9	8	12	3	7	8	8	6	5	144
	unmethylation	3	10	6	2	4	2	5	2	5	6	2	11	7	6	6	8	9	94
	methylation rate	0.785714	0.285714	0.571429	0.857143	0.714286	0.857143	0.642857	0.857143	0.642857	0.571429	0.857143	0.214286	0.5	0.571429	0.571429	0.428571	0.357143	0.605042
	unmethylation rate	0.214286	0.714286	0.428571	0.142857	0.285714	0.142857	0.357143	0.142857	0.357143	0.428571	0.142857	0.785714	0.5	0.428571	0.428571	0.571429	0.642857	0.394958
D-I	methylation	12	12	12	13	12	12	12	12	10	10	13	10	12	11	6	9	10	188
	unmethylation	3	3	3	2	3	3	3	3	5	5	2	5	3	4	9	6	5	67
	methylation rate	0.8	0.8	0.8	0.866667	0.8	0.8	0.8	0.8	0.666667	0.666667	0.866667	0.666667	0.8	0.733333	0.4	0.6	0.666667	0.737255
	unmethylation rate	0.2	0.2	0.2	0.133333	0.2	0.2	0.2	0.2	0.333333	0.333333	0.133333	0.333333	0.2	0.266667	0.6	0.4	0.333333	0.262745
D-II	methylation	11	4	7	11	11	9	9	9	8	10	13	3	4	5	3	4	5	126
	unmethylation	3	10	7	3	3	5	5	5	6	4	1	11	10	9	11	10	9	112
	methylation rate	0.785714	0.285714	0.5	0.785714	0.785714	0.642857	0.642857	0.642857	0.571429	0.714286	0.928571	0.214286	0.285714	0.357143	0.214286	0.285714	0.357143	0.529412
	unmethylation rate	0.214286	0.714286	0.5	0.214286	0.214286	0.357143	0.357143	0.357143	0.428571	0.285714	0.0714286	0.785714	0.714286	0.642857	0.785714	0.714286	0.642857	0.470588
total-methylation		47	33	39	49	46	46	38	44	36	39	52	25	34	35	28	25	29	645
total-unmethylation		11	25	19	9	12	12	20	14	22	19	6	33	24	23	30	33	29	341
total-methylation rate		0.810345	0.568966	0.672414	0.844828	0.793103	0.793103	0.655172	0.758621	0.62069	0.672414	0.896552	0.431034	0.586207	0.603448	0.482759	0.431034	0.5	0.654158
total-unmethylation rate		0.189655	0.431034	0.327586	0.155172	0.206897	0.206897	0.344828	0.241379	0.37931	0.327586	0.103448	0.568966	0.413793	0.396552	0.517241	0.568966	0.5	0.345842
M1	methylation	13	8	12	13	13	14	12	12	7	10	15	8	8	13	12	8	9	187
	unmethylation	2	7	3	2	2	1	3	3	8	5	0	7	7	2	3	7	6	68
	methylation rate	0.866667	0.533333	0.8	0.866667	0.866667	0.933333	0.8	0.8	0.466667	0.666667	1	0.533333	0.533333	0.866667	0.8	0.533333	0.6	0.733333
	unmethylation rate	0.133333	0.466667	0.2	0.133333	0.133333	0.0666667	0.2	0.2	0.533333	0.333333	0	0.466667	0.466667	0.133333	0.2	0.466667	0.4	0.266667
M2	methylation	7	6	5	7	7	7	7	7	7	5	8	7	7	7	5	4	5	108
	unmethylation	1	2	3	1	1	1	1	1	1	3	0	1	1	1	3	4	3	28
	methylation rate	0.875	0.75	0.625	0.875	0.875	0.875	0.875	0.875	0.875	0.625	1	0.875	0.875	0.875	0.625	0.5	0.625	0.794118
	unmethylation rate	0.125	0.25	0.375	0.125	0.125	0.125	0.125	0.125	0.125	0.375	0	0.125	0.125	0.125	0.375	0.5	0.375	0.205882
M-I	methylation	11	9	9	12	11	12	11	10	8	11	14	10	6	11	11	8	7	171
	unmethylation	4	6	6	3	4	3	4	5	7	4	1	5	9	4	4	7	8	84
	methylation rate	0.733333	0.6	0.6	0.8	0.733333	0.8	0.733333	0.666667	0.533333	0.733333	0.933333	0.666667	0.4	0.733333	0.733333	0.533333	0.466667	0.670588
	unmethylation rate	0.266667	0.4	0.4	0.2	0.266667	0.2	0.266667	0.333333	0.466667	0.266667	0.0666667	0.333333	0.6	0.266667	0.266667	0.466667	0.533333	0.329412
M-II	methylation	13	11	11	13	13	13	13	13	12	11	12	9	12	10	8	9	12	195
	unmethylation	2	4	4	2	2	2	2	2	3	4	3	6	3	5	7	6	3	60
	methylation rate	0.866667	0.733333	0.733333	0.866667	0.866667	0.866667	0.866667	0.866667	0.8	0.733333	0.8	0.6	0.8	0.666667	0.533333	0.6	0.8	0.764706
	unmethylation rate	0.133333	0.266667	0.266667	0.133333	0.133333	0.133333	0.133333	0.133333	0.2	0.266667	0.2	0.4	0.2	0.333333	0.466667	0.4	0.2	0.235294
total-methylation		44	34	37	45	44	46	43	42	34	37	49	34	33	41	36	29	33	661
total-unmethylation		9	19	16	8	9	7	10	11	19	16	4	19	20	12	17	24	20	240
total-methylation rate		0.830189	0.641509	0.698113	0.849057	0.830189	0.867925	0.811321	0.792453	0.641509	0.698113	0.924528	0.641509	0.622642	0.773585	0.679245	0.54717	0.622642	0.733629
total-unmethylation rate		0.169811	0.358491	0.301887	0.150943	0.169811	0.132075	0.188679	0.207547	0.358491	0.301887	0.0754717	0.358491	0.377358	0.226415	0.320755	0.45283	0.377358	0.266371
χ2-test (P value)		P=0.810	P=4.446	P=0.839	P=1.000	P=0.638	P=0.325	P=0.087	P=0.821	P=0.846	P=0.839	P=0.745	P=0.036	P=0.703	P=0.067	P=0.054	P=0.257	P=0.251	P<0.001

## Sheet: human-NPY-P1
human-NPY-P1		Single CG loci
Cells		1	2	3	4	5	6	7	8	9	10	11	12	13	14	15	16	Total
MCF-10A-1	methylation	9	3	13	11	7	12	5	13	13	14	9	12	7	11	3	2	144
	unmethylation	5	11	1	3	7	2	9	1	1	0	5	2	7	3	11	12	80
	methylation rate	0.642857	0.214286	0.928571	0.785714	0.5	0.857143	0.357143	0.928571	0.928571	1	0.642857	0.857143	0.5	0.785714	0.214286	0.142857	0.642857
	unmethylation rate	0.357143	0.785714	0.0714286	0.214286	0.5	0.142857	0.642857	0.0714286	0.0714286	0	0.357143	0.142857	0.5	0.214286	0.785714	0.857143	0.357143
MCF-10A-2	methylation	2	4	10	9	5	8	1	15	15	15	13	13	7	8	9	3	137
	unmethylation	13	11	5	6	10	7	14	0	0	0	2	2	8	7	6	12	103
	methylation rate	0.133333	0.266667	0.666667	0.6	0.333333	0.533333	0.0666667	1	1	1	0.866667	0.866667	0.466667	0.533333	0.6	0.2	0.570833
	unmethylation rate	0.866667	0.733333	0.333333	0.4	0.666667	0.466667	0.933333	0	0	0	0.133333	0.133333	0.533333	0.466667	0.4	0.8	0.429167
total-methylation		11	7	23	20	12	20	6	28	28	29	22	25	14	19	12	5	281
total-unmethylation		18	22	6	9	17	9	23	1	1	0	7	4	15	10	17	24	183
total-methylation rate		0.37931	0.241379	0.793103	0.689655	0.413793	0.689655	0.206897	0.965517	0.965517	1	0.758621	0.862069	0.482759	0.655172	0.413793	0.172414	0.605603
total-unmethylation rate		0.62069	0.758621	0.206897	0.310345	0.586207	0.310345	0.793103	0.0344828	0.0344828	0	0.241379	0.137931	0.517241	0.344828	0.586207	0.827586	0.394397
MCF-7-1	methylation	6	5	4	6	8	7	8	8	8	7	7	7	8	8	7	4	108
	unmethylation	2	3	4	2	0	1	0	0	0	1	1	1	0	0	1	4	20
	methylation rate	0.75	0.625	0.5	0.75	1	0.875	1	1	1	0.875	0.875	0.875	1	1	0.875	0.5	0.84375
	unmethylation rate	0.25	0.375	0.5	0.25	0	0.125	0	0	0	0.125	0.125	0.125	0	0	0.125	0.5	0.15625
MCF-7-2	methylation	10	8	12	13	11	13	12	13	13	13	12	13	13	13	9	7	185
	unmethylation	4	6	2	1	3	1	2	1	1	1	2	1	1	1	5	7	39
	methylation rate	0.714286	0.571429	0.857143	0.928571	0.785714	0.928571	0.857143	0.928571	0.928571	0.928571	0.857143	0.928571	0.928571	0.928571	0.642857	0.5	0.825893
	unmethylation rate	0.285714	0.428571	0.142857	0.0714286	0.214286	0.0714286	0.142857	0.0714286	0.0714286	0.0714286	0.142857	0.0714286	0.0714286	0.0714286	0.357143	0.5	0.174107
total-methylation		16	13	16	19	19	20	20	21	21	20	19	20	21	21	16	11	293
total-unmethylation		6	9	6	3	3	2	2	1	1	2	3	2	1	1	6	11	59
total-methylation rate		0.727273	0.590909	0.727273	0.863636	0.863636	0.909091	0.909091	0.954545	0.954545	0.909091	0.863636	0.909091	0.954545	0.954545	0.727273	0.5	0.832386
total-unmethylation rate		0.272727	0.409091	0.272727	0.136364	0.136364	0.0909091	0.0909091	0.0454545	0.0454545	0.0909091	0.136364	0.0909091	0.0454545	0.0454545	0.272727	0.5	0.167614
χ2-test (P value)		P=0.023	P=0.020	P=0.741	P=0.192	P=0.001	P=0.088	P<0.001	P=1.000	P=1.000	P=0.181	P=0.483	P=0.142	P<0.001	P=0.015	P=0.046	P=0.017	P<0.001

## Sheet: human-PPARα-P1
human-PPARα-P1		Single CG loci
Cells	CG Loci	1	2	3	4	5	6	7	8	9	10	11	12	13	14	15	16	17	Total
MCF7-1	methylation	14	14	13	9	14	13	14	13	14	14	13	13	14	14	14	12	13	225
	unmethylation	0	0	1	5	0	1	0	1	0	0	1	1	0	0	0	2	1	13
	methylation rate	1	1	0.928571	0.642857	1	0.928571	1	0.928571	1	1	0.928571	0.928571	1	1	1	0.857143	0.928571	0.945378
	unmethylation rate	0	0	0.0714286	0.357143	0	0.0714286	0	0.0714286	0	0	0.0714286	0.0714286	0	0	0	0.142857	0.0714286	0.0546218
MCF7-2	methylation	14	14	12	12	13	14	14	14	14	13	14	14	14	14	14	12	14	230
	unmethylation	0	0	2	2	1	0	0	0	0	1	0	0	0	0	0	2	0	8
	methylation rate	1	1	0.857143	0.857143	0.928571	1	1	1	1	0.928571	1	1	1	1	1	0.857143	1	0.966387
	unmethylation rate	0	0	0.142857	0.142857	0.0714286	0	0	0	0	0.0714286	0	0	0	0	0	0.142857	0	0.0336134
total-methylation		28	28	25	21	27	27	28	27	28	27	27	27	28	28	28	24	27	455
total-unmethylation		0	0	3	7	1	1	0	1	0	1	1	1	0	0	0	4	1	21
total-methylation rate		1	1	0.892857	0.75	0.964286	0.964286	1	0.964286	1	0.964286	0.964286	0.964286	1	1	1	0.857143	0.964286	0.955882
total-unmethylation rate		0	0	0.107143	0.25	0.0357143	0.0357143	0	0.0357143	0	0.0357143	0.0357143	0.0357143	0	0	0	0.142857	0.0357143	0.0441176
MCF-10A-1	methylation	14	13	1	0	4	8	5	7	10	7	10	14	7	3	9	7	7	126
	unmethylation	0	1	13	14	10	6	9	7	4	7	4	0	7	11	5	7	7	112
	methylation rate	1	0.928571	0.0714286	0	0.285714	0.571429	0.357143	0.5	0.714286	0.5	0.714286	1	0.5	0.214286	0.642857	0.5	0.5	0.529412
	unmethylation rate	0	0.0714286	0.928571	1	0.714286	0.428571	0.642857	0.5	0.285714	0.5	0.285714	0	0.5	0.785714	0.357143	0.5	0.5	0.470588
MCF-10A-2	methylation	14	11	2	0	1	8	8	0	9	4	12	14	9	6	9	5	7	119
	unmethylation	0	3	12	14	13	6	6	14	5	10	2	0	5	8	5	9	7	119
	methylation rate	1	0.785714	0.142857	0	0.0714286	0.571429	0.571429	0	0.642857	0.285714	0.857143	1	0.642857	0.428571	0.642857	0.357143	0.5	0.5
	unmethylation rate	0	0.214286	0.857143	1	0.928571	0.428571	0.428571	1	0.357143	0.714286	0.142857	0	0.357143	0.571429	0.357143	0.642857	0.5	0.5
total-methylation		28	24	3	0	5	16	13	7	19	11	22	28	16	9	18	12	14	245
total-unmethylation		0	4	25	28	23	12	15	21	9	17	6	0	12	19	10	16	14	231
total-methylation rate		1	0.857143	0.107143	0	0.178571	0.571429	0.464286	0.25	0.678571	0.392857	0.785714	1	0.571429	0.321429	0.642857	0.428571	0.5	0.514706
total-unmethylation rate		0	0.142857	0.892857	1	0.821429	0.428571	0.535714	0.75	0.321429	0.607143	0.214286	0	0.428571	0.678571	0.357143	0.571429	0.5	0.485294
χ2-test (P value)			P=0.111	P<0.001	P<0.001	P<0.001	P=0.001	P=0.001	P=0.001	P=0.002	P<0.001	P=0.101	P=1.000	P<0.001	P<0.001	P=0.001	P=0.002	P<0.001	P<0.001
